# Supplementary material for: The p-STAT3/ANXA2 axis promotes caspase-1-mediated hepatocyte pyroptosis in non-alcoholic steatohepatitis
Source: J Transl Med. 2022 Nov 2;20:497. doi: 10.1186/s12967-022-03692-1 (PMC9632054; doi:10.1186/s12967-022-03692-1)
Supplement: Supplementary file 2 — Supplementary Material 2 [file 12967_2022_3692_MOESM2_ESM.xlsx]

## Sheet: Sheet1
id	PYROPTOSIS	Group
Patient_75	0.900401	Low
Patient_42	0.990969	Low
Patient_88	1.08042	Low
Patient_125	1.09995	Low
Patient_90	1.10513	Low
Patient_45	1.13193	Low
Patient_10	1.13304	Low
Patient_72	1.13951	Low
Patient_86	1.14212	Low
Patient_84	1.16005	Low
Patient_7	1.16397	Low
Patient_55	1.1739	Low
Patient_61	1.17943	Low
Patient_111	1.18579	Low
Patient_63	1.18926	Low
Patient_123	1.19317	Low
Patient_114	1.19768	Low
Patient_89	1.20319	Low
Patient_14	1.20471	Low
Patient_92	1.20727	Low
Patient_77	1.21018	Low
Patient_5	1.21504	Low
Patient_101	1.21686	Low
Patient_48	1.22184	Low
Patient_9	1.22424	Low
Patient_112	1.23084	Low
Patient_71	1.25611	Low
Patient_73	1.25782	Low
Patient_116	1.26047	Low
Patient_58	1.27573	Low
Patient_124	1.28395	Low
Patient_59	1.29462	Low
Patient_53	1.29792	Low
Patient_43	1.3119	Low
Patient_24	1.31611	Low
Patient_28	1.31935	Low
Patient_1	1.32325	Low
Patient_33	1.32862	Low
Patient_32	1.33069	Low
Patient_40	1.33946	Low
Patient_57	1.34027	Low
Patient_79	1.34367	Low
Patient_85	1.34396	Low
Patient_109	1.35172	Low
Patient_13	1.35427	Low
Patient_25	1.35615	Low
Patient_67	1.36187	Low
Patient_122	1.36537	High
Patient_121	1.36559	High
Patient_39	1.36626	High
Patient_56	1.36925	High
Patient_119	1.37182	High
Patient_27	1.37367	High
Patient_29	1.37387	High
Patient_95	1.37695	High
Patient_36	1.37891	High
Patient_87	1.3832	High
Patient_12	1.39082	High
Patient_35	1.39408	High
Patient_64	1.39803	High
Patient_108	1.39945	High
Patient_19	1.40307	High
Patient_65	1.41123	High
Patient_110	1.4115	High
Patient_102	1.43078	High
Patient_105	1.43535	High
Patient_8	1.43786	High
Patient_50	1.44614	High
Patient_68	1.45465	High
Patient_107	1.4547	High
Patient_34	1.45728	High
Patient_103	1.45911	High
Patient_128	1.4632	High
Patient_26	1.46371	High
Patient_69	1.46792	High
Patient_82	1.47135	High
Patient_127	1.47637	High
Patient_97	1.4789	High
Patient_81	1.48045	High
Patient_11	1.48186	High
Patient_44	1.48405	High
Patient_70	1.49089	High
Patient_2	1.49182	High
Patient_115	1.49299	High
Patient_104	1.57617	High
Patient_98	1.57904	High
Patient_23	1.59186	High
Patient_94	1.61503	High
Patient_18	1.62022	High
Patient_96	1.63348	High
Patient_37	1.65622	High
Patient_106	1.65996	High
Patient_126	1.67498	High
Patient_93	1.9004	High
