# Supplementary material for: The p-STAT3/ANXA2 axis promotes caspase-1-mediated hepatocyte pyroptosis in non-alcoholic steatohepatitis
Source: J Transl Med. 2022 Nov 2;20:497. doi: 10.1186/s12967-022-03692-1 (PMC9632054; doi:10.1186/s12967-022-03692-1)
Supplement: Supplementary file 3 — Supplementary Material 3 [file 12967_2022_3692_MOESM3_ESM.txt]

gene	mRNAs	cor	p.value	fdr
ANXA2	A1BG-AS1	0.441007730647658	8.63620786282108e-06	4.02615034311117e-05
ANXA2	A1CF	-0.319670142053589	0.00168549952584722	0.00424975471049567
ANXA2	A2M	0.377385956396017	0.000177131539301342	0.000577815694371879
ANXA2	A2M-AS1	0.267151326414437	0.00924216871172018	0.0192409333057341
ANXA2	A4GALT	0.363123089483782	0.000321778627068926	0.000980186450909064
ANXA2	AACS	0.630692240382815	9.57832374022964e-12	2.71070614735836e-10
ANXA2	AADAT	-0.402600599554534	5.7522401062681e-05	0.000213028235017109
ANXA2	AAGAB	0.668687986765599	1.77120820038272e-13	8.81868301257552e-12
ANXA2	AAK1	0.494707212307537	4.01623811750279e-07	2.78843660303438e-06
ANXA2	AAR2	0.44581048506964	6.70088672762586e-06	3.24687979207469e-05
ANXA2	AARS1	0.400557407963547	6.32265418916467e-05	0.000231588273650217
ANXA2	AARS2	0.302491162594247	0.00304387376303064	0.00717773264252084
ANXA2	AARSD1	0.407648989261444	4.54178392508171e-05	0.000173186800563977
ANXA2	AASDHPPT	0.366488803485015	0.00028018976334853	0.00086786162420319
ANXA2	AASS	-0.467583534024208	2.01884406714583e-06	1.14280158036894e-05
ANXA2	AATF	0.37706104431713	0.000179612222319446	0.000584782955074365
ANXA2	AATK	0.311406037492182	0.00224952554806075	0.00549481658049188
ANXA2	ABAT	-0.319446903422235	0.00169887467343479	0.0042807886879906
ANXA2	ABCA1	0.271363704458128	0.00815449441158369	0.0172419653082649
ANXA2	ABCA2	0.301629052502763	0.00313267816799328	0.00735601959517674
ANXA2	ABCA3	0.463148444924315	2.59511999619971e-06	1.41805780838092e-05
ANXA2	ABCA5	-0.240301266751569	0.0196518572021811	0.037585979864814
ANXA2	ABCA7	0.418489619519042	2.69928302865251e-05	0.000109350119058979
ANXA2	ABCB1	0.686624266180182	2.18253152268758e-14	1.46015293850123e-12
ANXA2	ABCB4	0.429027189124891	1.59964612457433e-05	6.91892638275145e-05
ANXA2	ABCB8	0.308803094759367	0.00245953359655066	0.00595877102327806
ANXA2	ABCB9	0.309166286163941	0.00242920920999826	0.00589598195217312
ANXA2	ABCC1	0.524308541096219	5.83648830520391e-08	5.06965964692279e-07
ANXA2	ABCC4	0.641758526682426	3.1727917886105e-12	1.06280579696945e-10
ANXA2	ABCC5	0.512452840101196	1.29181917474026e-07	1.02981135244988e-06
ANXA2	ABCC6P1	-0.444839365654233	7.05582489614187e-06	3.39427299307328e-05
ANXA2	ABCC9	-0.257931744327333	0.0120763660362817	0.0243897619041764
ANXA2	ABCD2	0.521375741139706	7.12419970449858e-08	6.07509847304564e-07
ANXA2	ABCD3	0.281366520353912	0.00601095569144286	0.0131311732116278
ANXA2	ABCE1	0.494822092573919	3.9876691421674e-07	2.77302614839249e-06
ANXA2	ABCF1	0.487852742270513	6.12029194332372e-07	4.01975966752178e-06
ANXA2	ABCF2	0.56252020003546	3.62494337807559e-09	4.47046643399427e-08
ANXA2	ABCF3	0.370274495563204	0.000239364001091351	0.000754451568001563
ANXA2	ABCG1	0.341059809407491	0.000768459309046727	0.00213059776648094
ANXA2	ABCG5	-0.312502756126096	0.00216598720887298	0.00531237420193574
ANXA2	ABCG8	-0.257372639549316	0.012270324679563	0.0247341837146306
ANXA2	ABHD1	-0.33163452901405	0.0010937901388226	0.0029091859935678
ANXA2	ABHD11	0.30063194058165	0.00323828065961521	0.00758889294968223
ANXA2	ABHD12	0.65364581620985	9.20083224129387e-13	3.6485118363945e-11
ANXA2	ABHD15	-0.32911736145866	0.00119969688492872	0.00315366408962331
ANXA2	ABHD16A	0.468226470246406	1.94610581833773e-06	1.10776207787083e-05
ANXA2	ABHD17C	0.460749408677188	2.96834419933012e-06	1.58572487645258e-05
ANXA2	ABHD4	0.453868267262887	4.33978925457034e-06	2.22307560359851e-05
ANXA2	ABI1	0.625233006281444	1.62568502809802e-11	4.21984089117552e-10
ANXA2	ABI2	0.468279401619177	1.94022908228015e-06	1.10535765292309e-05
ANXA2	ABI3	0.442328523443296	8.05723583747698e-06	3.79414309033033e-05
ANXA2	ABI3BP	0.356841912560017	0.000414936635353535	0.00122906755068921
ANXA2	ABITRAM	0.322661737386233	0.00151522502204427	0.00386001785701329
ANXA2	ABL1	0.325468207345502	0.00136981674996497	0.0035423860146987
ANXA2	ABL2	0.28061089911499	0.00615338853710601	0.013400015302478
ANXA2	ABLIM1	0.557867338805531	5.18156963732023e-09	6.10500262905639e-08
ANXA2	ABLIM2	0.453464202493743	4.43653584385272e-06	2.26800233648165e-05
ANXA2	ABR	0.623612290462021	1.8983801496301e-11	4.78512957688115e-10
ANXA2	ABRACL	0.340537208816503	0.000783876509924099	0.00216615923035767
ANXA2	ABRAXAS1	0.399781494043884	6.55274476807937e-05	0.000239186508589254
ANXA2	ABRAXAS2	0.381583819728647	0.000147804799847683	0.000491417284000623
ANXA2	ABT1	0.493740864517922	4.26436177712193e-07	2.93531454744259e-06
ANXA2	ABTB1	0.243324286893668	0.0181185406848961	0.0349062428077235
ANXA2	AC002316.1	0.337190893995259	0.000889475943448781	0.00242556874222612
ANXA2	AC002451.1	-0.308001364394964	0.00252768274406315	0.00610104105132048
ANXA2	AC002451.2	-0.364086980882043	0.000309322200136156	0.000946842096984283
ANXA2	AC002553.1	0.24513379490022	0.0172509510450006	0.0334661445149316
ANXA2	AC002996.1	-0.286914285885226	0.00505165444793469	0.0112473864289624
ANXA2	AC003072.1	0.267915179168617	0.00903596485515668	0.0188625296315771
ANXA2	AC003102.1	0.340096470619569	0.000797097608745367	0.0021981533149362
ANXA2	AC003681.1	-0.29873234025556	0.00344833012328044	0.00803049488435724
ANXA2	AC004151.1	0.437414222165099	1.04156049497375e-05	4.75948789151633e-05
ANXA2	AC004156.1	-0.407601866572103	4.55189138452124e-05	0.000173440373396161
ANXA2	AC004160.1	-0.419750420472405	2.53780805153535e-05	0.000103730125390216
ANXA2	AC004160.2	-0.315189962462546	0.00197299704755112	0.00489044913639447
ANXA2	AC004466.2	0.333170681805769	0.00103341113321282	0.00276656362747368
ANXA2	AC004540.1	0.29626552546136	0.00373926937210224	0.008637858617457
ANXA2	AC004687.1	0.485242089900287	7.16825295218509e-07	4.61885020827212e-06
ANXA2	AC004832.5	-0.416560381437519	2.96506742652075e-05	0.000118703267983118
ANXA2	AC004846.1	0.440269860877979	8.97645222547889e-06	4.17506986333412e-05
ANXA2	AC004847.1	0.35983329656354	0.00036785298925213	0.00110295430803108
ANXA2	AC004862.1	-0.441675180122928	8.33891116725436e-06	3.90808177179375e-05
ANXA2	AC004943.2	0.296789167542306	0.00367573736213672	0.00850382453260387
ANXA2	AC005021.1	-0.445657787605581	6.75556089777667e-06	3.26784786436569e-05
ANXA2	AC005042.1	0.292748481222363	0.00419202510564076	0.00954094643201927
ANXA2	AC005077.1	-0.268291652270235	0.00893582962058478	0.0186845999725963
ANXA2	AC005077.2	-0.260258191823076	0.0112977130406501	0.022981408369895
ANXA2	AC005089.1	-0.23328090846681	0.0236481982219577	0.0441930797544548
ANXA2	AC005225.4	-0.241254768484741	0.0191566223612294	0.0367087792644512
ANXA2	AC005261.1	0.442741456512429	7.88384776990932e-06	3.72473288211044e-05
ANXA2	AC005261.2	0.296070170306891	0.00376322153999465	0.0086861889106169
ANXA2	AC005280.1	-0.463206396176106	2.58667758964851e-06	1.41440776906896e-05
ANXA2	AC005332.2	0.263190113747902	0.01037911195574	0.0213356091990496
ANXA2	AC005332.4	0.261923416352807	0.0107676379862219	0.0220484392482439
ANXA2	AC005336.1	-0.323994029502075	0.00144453766454984	0.00370363509317564
ANXA2	AC005479.1	0.247008816454136	0.0163899946633997	0.0320281618929012
ANXA2	AC005562.1	0.268268042619916	0.00894208060288333	0.0186937744631021
ANXA2	AC005632.3	0.253208381684557	0.0138022852425366	0.0274826687894707
ANXA2	AC005674.2	0.339808241913497	0.000805853524376932	0.00221985872688401
ANXA2	AC005747.1	0.646190940447322	2.01251985419218e-12	7.09687361588155e-11
ANXA2	AC005831.1	0.271824046184196	0.00804274965251268	0.0170355506996376
ANXA2	AC005833.1	0.270343137388263	0.00840711575690783	0.01772127089635
ANXA2	AC005837.1	-0.263256695742133	0.0103590335133705	0.0212965171563298
ANXA2	AC005838.3	0.294469932682131	0.00396464474301931	0.00909014558647843
ANXA2	AC005912.2	-0.243010892888605	0.0182725575756271	0.0351658227273122
ANXA2	AC006037.2	-0.235982994527831	0.0220347398875946	0.0415181759643708
ANXA2	AC006058.1	0.356200761175668	0.000425722590243479	0.00125661766479708
ANXA2	AC006059.1	0.248972429949084	0.0155284103842357	0.0305438245622674
ANXA2	AC006064.4	0.248557493385172	0.0157071337377839	0.0308530238324653
ANXA2	AC006254.1	-0.35100168344206	0.000523169749834343	0.00151172249862127
ANXA2	AC006460.1	0.440069818471118	9.07084260029593e-06	4.21018868320467e-05
ANXA2	AC006504.5	0.238267392388011	0.0207450794360155	0.0393923732784583
ANXA2	AC006978.1	0.230306847618699	0.0255395650429513	0.0472392489478999
ANXA2	AC006994.2	-0.41673469424505	2.94008340862943e-05	0.000117773554789678
ANXA2	AC007000.2	-0.23070038576114	0.0252821296723735	0.04681055014083
ANXA2	AC007038.1	0.271621825374789	0.00809167019708453	0.0171301289833827
ANXA2	AC007068.1	0.337710115535222	0.000872283652648589	0.00238386972083818
ANXA2	AC007318.1	0.23802480073925	0.0208788903928286	0.0395931325708445
ANXA2	AC007336.1	0.499505967706894	2.97401609656063e-07	2.15040118837798e-06
ANXA2	AC007370.2	-0.331137915536506	0.00111398537321696	0.00295741155247397
ANXA2	AC007381.1	0.330831811626934	0.00112660167663346	0.00298655867903956
ANXA2	AC007598.3	0.228915697990159	0.0264675472567638	0.048655184215022
ANXA2	AC007608.3	0.351865014887159	0.000505688872008191	0.00146797558114068
ANXA2	AC007610.6	0.243651252192737	0.01795904733456	0.0346422115716158
ANXA2	AC007663.1	-0.4579130517261	3.47489271065279e-06	1.82331909621465e-05
ANXA2	AC007663.2	0.279608181566055	0.00634701016194962	0.0137648896346216
ANXA2	AC007728.3	0.441868084190808	8.25479609699352e-06	3.8735379720808e-05
ANXA2	AC007906.2	0.310306076879487	0.00233621614983302	0.0056867860058716
ANXA2	AC007953.1	0.228017899915233	0.0270815209867679	0.0496473932023297
ANXA2	AC007996.1	0.560907470198255	4.10536788985969e-09	4.9533497721007e-08
ANXA2	AC008033.3	0.302744400151451	0.00301822082493644	0.00712897008267801
ANXA2	AC008105.3	0.518334176566976	8.74324683870812e-08	7.27335189961353e-07
ANXA2	AC008125.1	-0.421298201903033	2.35193199776169e-05	9.7101883817054e-05
ANXA2	AC008147.2	0.412567923393322	3.59460743521554e-05	0.000140925748705744
ANXA2	AC008264.2	0.296125798671203	0.00375638711216404	0.00867240909050413
ANXA2	AC008549.1	-0.541473208128826	1.74826518975036e-08	1.76631123022865e-07
ANXA2	AC008555.1	0.252594556073614	0.0140415992853261	0.0278982760332774
ANXA2	AC008555.4	0.294505803965475	0.0039600261258471	0.0090810801476772
ANXA2	AC008555.7	0.303096398437546	0.00298288560993576	0.00704965839379989
ANXA2	AC008760.2	-0.232956343742554	0.0238486191361223	0.0445054448443353
ANXA2	AC008771.1	0.288014512571055	0.00487846087464246	0.0109175013885457
ANXA2	AC008957.1	0.355206975514501	0.00044295057059084	0.00130377045605181
ANXA2	AC008966.1	-0.327309638509291	0.00128141256990947	0.00334133115207712
ANXA2	AC009053.3	-0.333229114177992	0.00103117550669775	0.00276205266878791
ANXA2	AC009090.5	0.256522402571774	0.0125704819818399	0.0252732185336291
ANXA2	AC009113.1	-0.253585421793807	0.0136570503861639	0.0272313143196243
ANXA2	AC009119.1	0.236179860214261	0.0219209612050078	0.0413231949059078
ANXA2	AC009120.5	-0.288897207469431	0.00474335110644881	0.0106460111801896
ANXA2	AC009126.1	0.245205030014843	0.0172175426925942	0.0334142561298871
ANXA2	AC009133.1	0.256094072851506	0.0127241016234419	0.0255487940632804
ANXA2	AC009159.2	-0.250666843469082	0.0148167314822221	0.0292926759815936
ANXA2	AC009159.3	-0.472378126181367	1.53277090201025e-06	8.92744503594647e-06
ANXA2	AC009163.7	-0.405072703998827	5.12620902791374e-05	0.00019265290156413
ANXA2	AC009318.2	0.324890428785794	0.00139867417032106	0.00360678540386738
ANXA2	AC009404.1	-0.230819850703767	0.0252044193421684	0.0466795896345403
ANXA2	AC009779.3	0.25624292609463	0.0126705314229202	0.0254488701702596
ANXA2	AC009948.4	0.24179185863306	0.0188824185701701	0.0362248521474771
ANXA2	AC009951.4	0.5035614215736	2.29885834554809e-07	1.71283300049842e-06
ANXA2	AC010186.2	0.585987936676849	5.48196039454272e-10	8.72288146839808e-09
ANXA2	AC010186.3	0.534308314938024	2.91536190616774e-08	2.75928003053093e-07
ANXA2	AC010200.1	0.521287812451619	7.16670265013041e-08	6.10615238534465e-07
ANXA2	AC010203.1	-0.228286211456126	0.0268967776485039	0.0493538037052795
ANXA2	AC010280.1	-0.359779030271627	0.000368661463691392	0.00110488308722446
ANXA2	AC010280.2	-0.313637135858721	0.00208253280654993	0.0051315265582002
ANXA2	AC010336.2	-0.325547467934397	0.00136590045321416	0.00353453605800131
ANXA2	AC010442.1	0.289283969210478	0.00468520832673538	0.0105379111171332
ANXA2	AC010615.1	0.309125182160886	0.00243262418656318	0.0059021286944849
ANXA2	AC010627.1	0.271259887234423	0.00817988338208787	0.0172840522390052
ANXA2	AC010719.1	-0.303876436812486	0.00290590116719132	0.00688799845477777
ANXA2	AC010735.1	-0.270797613907446	0.00829378103710335	0.0175007589136059
ANXA2	AC010809.2	-0.327886334373467	0.00125481095115183	0.00328086540880116
ANXA2	AC010878.1	-0.407688866716764	4.5332468693843e-05	0.000172894123615655
ANXA2	AC010969.2	0.325733307838501	0.00135675782654498	0.00351541138812308
ANXA2	AC010976.1	-0.514567184586499	1.12363098500928e-07	9.09832756828543e-07
ANXA2	AC011337.1	0.229201056338253	0.0262748945133754	0.048371938564169
ANXA2	AC011365.2	-0.473369571248792	1.44715038956583e-06	8.46808765431274e-06
ANXA2	AC011365.3	-0.437227305701617	1.05169865849661e-05	4.79816588966224e-05
ANXA2	AC011447.3	0.416713669671773	2.94308636194962e-05	0.000117851448093431
ANXA2	AC011447.6	0.320957546550724	0.00161020763936076	0.00407836610499541
ANXA2	AC011447.7	0.25359036998231	0.0136551532174739	0.027230237458618
ANXA2	AC011477.1	0.29123439443892	0.00440155719966508	0.00996696142774854
ANXA2	AC011498.4	-0.381207050805753	0.000150240556339099	0.000498606808293751
ANXA2	AC011498.7	0.291960202548245	0.00429997618468527	0.00976227903889001
ANXA2	AC011676.5	0.39473307993802	8.25078380155005e-05	0.000293375823104912
ANXA2	AC011700.1	-0.385410295595193	0.000125056356233627	0.000424075678186197
ANXA2	AC011752.1	0.294711301572761	0.00393365971959537	0.00902973141215892
ANXA2	AC011899.2	0.327286961058782	0.00128246901259614	0.00334365134326163
ANXA2	AC011939.3	0.282927002246537	0.00572602171420952	0.0125744364337982
ANXA2	AC012020.1	0.30263118411514	0.00302966552738564	0.00715179280082269
ANXA2	AC012065.3	0.351333178893597	0.000516393097646552	0.00149450851064158
ANXA2	AC012313.7	-0.289696457226802	0.00462389816211959	0.0104175293760307
ANXA2	AC012358.4	-0.321064927243399	0.00160406733793519	0.00406435296573679
ANXA2	AC012368.1	0.236499986754355	0.0217370173072918	0.0410149757636647
ANXA2	AC012409.1	-0.306752257059915	0.00263724924857963	0.00633653528592387
ANXA2	AC012409.3	0.330780813382834	0.00112871618823694	0.00299176886617888
ANXA2	AC012409.5	0.32799083813762	0.00125004445988655	0.00326973563911142
ANXA2	AC012615.1	-0.25047933728634	0.0148940700381292	0.0294375015085759
ANXA2	AC012636.1	-0.386855912900119	0.000117341522307993	0.000401716028853418
ANXA2	AC012651.1	-0.231098087512646	0.0250242180314236	0.046384381967715
ANXA2	AC013268.1	0.228189041962071	0.0269635587839848	0.0494627726275969
ANXA2	AC013474.1	0.404977890945639	5.1489988671623e-05	0.000193400715592683
ANXA2	AC013652.1	0.298787875750809	0.00344202019377666	0.00801952336137119
ANXA2	AC015712.2	0.41395226442739	3.36339620288186e-05	0.00013274300710233
ANXA2	AC015802.4	-0.228751301845455	0.026579079273341	0.0488378411739548
ANXA2	AC015849.5	-0.282386318671211	0.00582336086568915	0.0127728176399271
ANXA2	AC015911.3	0.537639877225922	2.3018107412013e-08	2.23523482051341e-07
ANXA2	AC015911.4	0.407998385810989	4.46749143978499e-05	0.000170840891441368
ANXA2	AC015911.8	0.342282419586617	0.000733466783162687	0.00204346167788938
ANXA2	AC015922.3	0.266728105374675	0.00935818708469697	0.0194501785637502
ANXA2	AC016044.1	-0.27430130198248	0.00746426159037675	0.015922858687105
ANXA2	AC016065.1	0.238067678080486	0.0208551860233121	0.0395525396180596
ANXA2	AC016251.1	0.346901804653709	0.000613994799918099	0.00174625168821498
ANXA2	AC016355.1	-0.324110015435131	0.00143852753424463	0.00369105562335274
ANXA2	AC016687.3	-0.428850241575463	1.61399553399942e-05	6.97648004948262e-05
ANXA2	AC016705.2	0.45909774683843	3.25413134328118e-06	1.71871927883487e-05
ANXA2	AC016727.1	-0.28041399104844	0.00619099278025133	0.0134599924299212
ANXA2	AC016737.1	-0.232539673986558	0.0241080383038893	0.04493523349443
ANXA2	AC016745.2	0.252213181061455	0.0141920944022829	0.0281526815800105
ANXA2	AC016773.2	0.245062321977533	0.017284527114433	0.033515078909074
ANXA2	AC016924.1	0.262691829688758	0.0105304585943476	0.0216201424020859
ANXA2	AC018413.1	-0.242867860856902	0.0183432242302582	0.0352849002185918
ANXA2	AC018445.4	0.318035118650341	0.00178570747173766	0.00447542098681191
ANXA2	AC018529.2	0.360203326835551	0.000362383486183604	0.00108865431192258
ANXA2	AC018647.1	0.288829540306725	0.0047535894263045	0.0106654111415409
ANXA2	AC018653.3	-0.344000852499178	0.000686741215944513	0.0019266586266676
ANXA2	AC018809.2	0.244044969468107	0.0177685989885047	0.0343210376111231
ANXA2	AC018904.2	-0.285055311539157	0.00535673697854758	0.0118529915609348
ANXA2	AC019069.1	0.3219723141654	0.00155302095876313	0.00394597512189213
ANXA2	AC019080.1	0.313392332987607	0.00210029304915673	0.00516830758294453
ANXA2	AC019181.1	-0.377770501406615	0.000174236516998715	0.000569390181364693
ANXA2	AC019197.1	-0.544951614818603	1.35802185810601e-08	1.41994312573721e-07
ANXA2	AC019205.1	0.477513419620914	1.13585949102515e-06	6.9042776999151e-06
ANXA2	AC019257.1	-0.280967437095632	0.00608581369008443	0.0132687006075784
ANXA2	AC019257.2	-0.314812195349534	0.00199915477967278	0.0049467308736138
ANXA2	AC020659.1	0.445131744296341	6.94714386912625e-06	3.35002263239649e-05
ANXA2	AC020763.2	0.246420116102334	0.0166562198533651	0.0324661988884564
ANXA2	AC020763.4	0.325400854124013	0.00137315270132894	0.0035500977905122
ANXA2	AC020907.5	-0.232356299503054	0.0242229678407819	0.045124301339271
ANXA2	AC020916.1	0.427782890733757	1.70314265757542e-05	7.32552141998945e-05
ANXA2	AC020929.1	-0.403089553059357	5.62303439519211e-05	0.000208782726016894
ANXA2	AC020937.1	-0.259879504328423	0.0114213896505892	0.0232024079517132
ANXA2	AC020951.1	0.480472603536699	9.53584422016766e-07	5.93476160910869e-06
ANXA2	AC020978.5	-0.3254575791815	0.00137034266547421	0.00354328937921907
ANXA2	AC021016.2	0.303996190489241	0.00289424155789647	0.0068644157043963
ANXA2	AC021074.3	-0.341120331804136	0.00076669184738367	0.00212628499208754
ANXA2	AC021092.2	0.236719667998832	0.0216115548446303	0.0408127856901182
ANXA2	AC021205.3	-0.292022634753654	0.00429133686875111	0.00974447585041508
ANXA2	AC021483.1	-0.241073151150159	0.019250115802294	0.0368738495057785
ANXA2	AC022034.1	0.434498584581376	1.21066296426491e-05	5.42452338372666e-05
ANXA2	AC022149.1	0.601979966380445	1.38467866832323e-10	2.61953202630664e-09
ANXA2	AC022150.4	0.481580454557131	8.92762334579879e-07	5.5978988260454e-06
ANXA2	AC022336.2	0.336377675720961	0.000917024556128256	0.00248986437330358
ANXA2	AC022400.7	0.24313958781736	0.0182091748126602	0.0350572915578611
ANXA2	AC022415.2	0.338348994703985	0.000851545305901592	0.00233482598564026
ANXA2	AC022762.2	-0.365664766147783	0.000289886964235284	0.000894170935800302
ANXA2	AC023043.1	-0.343914111537546	0.000689032961849839	0.00193200759914995
ANXA2	AC023043.2	-0.304995936358776	0.00279853003010356	0.00667052804158088
ANXA2	AC023282.1	0.405552891326622	5.01222510739305e-05	0.000189184154965842
ANXA2	AC024060.2	0.291585116534242	0.00435220756144572	0.00986532830171336
ANXA2	AC024257.3	0.277503542826189	0.00677103395898747	0.0145861827644329
ANXA2	AC024337.1	0.31688155919627	0.001859614833766	0.00464498588815073
ANXA2	AC024361.2	-0.398061396810955	7.09089286775964e-05	0.000256219638738695
ANXA2	AC024451.4	0.230918778930907	0.0251402218754509	0.0465692902447306
ANXA2	AC024940.6	0.353523384720791	0.000473603671484255	0.00138404568428948
ANXA2	AC025062.1	-0.344715046093384	0.000668135028338933	0.00188077010993556
ANXA2	AC025171.1	0.305011743776594	0.0027970397992738	0.00666776803759402
ANXA2	AC025171.2	0.40149680485723	6.05415254718442e-05	0.000222647673862272
ANXA2	AC025171.4	0.310368662280449	0.00233120405939864	0.00567596280206695
ANXA2	AC025265.1	-0.337538144933376	0.000877944031617868	0.00239705361197612
ANXA2	AC025279.1	-0.332591496741413	0.00105581056172829	0.00282013297671435
ANXA2	AC025279.2	-0.229945416451045	0.0257779590679379	0.0476143559512266
ANXA2	AC025423.2	0.356476343578123	0.000421055360496383	0.00124480268282893
ANXA2	AC025580.3	-0.435824482669495	1.13079725600074e-05	5.11595216800616e-05
ANXA2	AC025809.2	0.393354412909413	8.78101367809931e-05	0.000310359414217126
ANXA2	AC026124.1	0.299723324506933	0.00333727687593587	0.00779902871135024
ANXA2	AC026271.1	0.258084188337364	0.0120239477340217	0.0243010184612354
ANXA2	AC026356.1	0.357121081302006	0.000410319153659737	0.00121700721628716
ANXA2	AC026356.2	0.455980734672854	3.86553037774053e-06	2.00521889941478e-05
ANXA2	AC026362.1	-0.246597132344721	0.0165757787479894	0.0323251045367292
ANXA2	AC026401.3	0.494464325726577	4.0772809631985e-07	2.82439861626601e-06
ANXA2	AC026462.3	0.241487726746408	0.0190372712356842	0.0365009887571909
ANXA2	AC026469.1	-0.283519009968729	0.00562110030240185	0.0123656811279128
ANXA2	AC026740.1	0.273132168514216	0.00773253821460406	0.0164427065786382
ANXA2	AC026765.3	-0.343467765229551	0.000700936615122893	0.00196221738839957
ANXA2	AC027097.1	0.327644269854779	0.0012659151397397	0.00330693754444436
ANXA2	AC027796.5	-0.269986084781301	0.00849710882838086	0.0178846626079368
ANXA2	AC036176.1	-0.404351132162806	5.30204201737659e-05	0.000198258429143983
ANXA2	AC037198.1	0.429284763919866	1.57897192586742e-05	6.83834916739257e-05
ANXA2	AC040160.1	0.471814572548018	1.5835512627419e-06	9.19385303440863e-06
ANXA2	AC040970.1	0.364351006221197	0.000305988512168368	0.00093806867786987
ANXA2	AC046176.1	-0.236879564181099	0.0215206266396066	0.0406678633945852
ANXA2	AC046185.3	0.38095065992866	0.000151919279164596	0.000503428626992176
ANXA2	AC051619.2	-0.246644759091438	0.0165541932018149	0.0322924252959767
ANXA2	AC053503.1	-0.245101434693965	0.0172661460283186	0.0334859095358798
ANXA2	AC055748.1	0.372384545416751	0.000219064904933	0.000697372254082286
ANXA2	AC060766.1	0.466209572230195	2.18298430183014e-06	1.21942037907076e-05
ANXA2	AC060766.4	0.405098797803074	5.11995348077609e-05	0.000192489913044355
ANXA2	AC060766.7	0.395694939953431	7.89864992889728e-05	0.000282205147477429
ANXA2	AC063919.1	-0.253976597173586	0.0135077757502845	0.0269635587448487
ANXA2	AC063944.1	-0.262930729234407	0.0104576570226565	0.0214838628196583
ANXA2	AC067838.1	-0.242916412528198	0.018319210372898	0.0352454651579441
ANXA2	AC068254.2	-0.265274154915691	0.0097665547872028	0.0202089225332808
ANXA2	AC068305.2	-0.296884674677018	0.00366425439988622	0.00848489991392143
ANXA2	AC068338.2	-0.237116967392833	0.0213862268575101	0.0404443583313798
ANXA2	AC068446.1	0.229245404341419	0.0262450613119242	0.0483214493690365
ANXA2	AC068506.1	0.481489636709361	8.97606685173345e-07	5.62475894378612e-06
ANXA2	AC068620.2	-0.239897263289922	0.0198649846247986	0.0379429715846343
ANXA2	AC068860.1	-0.231467749309032	0.0247865029528496	0.0460245402321792
ANXA2	AC068870.3	-0.289188900153736	0.00469944114463743	0.0105663700770002
ANXA2	AC072061.1	-0.246597714472063	0.0165755147676877	0.0323251045367292
ANXA2	AC073052.1	0.246905656537668	0.0164363787373759	0.0321031771990117
ANXA2	AC073109.1	0.292798490164804	0.00418525889945597	0.00952878926785248
ANXA2	AC073115.2	0.245591584551205	0.0170372251817127	0.0331155597472697
ANXA2	AC073150.1	-0.27307481204357	0.00774591554520661	0.0164694071648374
ANXA2	AC073332.1	-0.352371168199214	0.000495690878855238	0.00144166364461956
ANXA2	AC073508.3	0.243357392206361	0.0181023366284626	0.0348817232738023
ANXA2	AC078883.1	0.258396167421311	0.0119172909001425	0.0241000243813101
ANXA2	AC079061.1	-0.316572277257571	0.00187989451338861	0.00468514264204974
ANXA2	AC079316.1	0.287645039338116	0.00493602353344623	0.0110229618473677
ANXA2	AC079316.2	0.43458862601042	1.20507600038655e-05	5.40331007220743e-05
ANXA2	AC079336.7	0.283908078699566	0.00555307808417125	0.0122348206609088
ANXA2	AC079416.4	0.23094101494674	0.0251258114425718	0.0465511917447095
ANXA2	AC079684.2	0.27281271988065	0.00780730355738646	0.016587626628437
ANXA2	AC080013.1	0.450930927624971	5.09095344271439e-06	2.55950841463454e-05
ANXA2	AC080013.3	0.315203699947456	0.00197205167222848	0.00488870976071959
ANXA2	AC080100.1	0.490591575069973	5.17782289790887e-07	3.46772418045866e-06
ANXA2	AC080188.2	0.462180861999515	2.73997868052939e-06	1.4830772113521e-05
ANXA2	AC083841.1	-0.368294845368326	0.000259973079854756	0.000811505887878918
ANXA2	AC083862.2	0.229860354426851	0.025834338910292	0.0477141025621327
ANXA2	AC084125.2	-0.411213862000178	3.8350493293624e-05	0.000149417989890595
ANXA2	AC084781.1	-0.348062709857868	0.00058691344410381	0.00167731352456103
ANXA2	AC084871.1	-0.24499007264532	0.0173185251998358	0.0335712692623616
ANXA2	AC087164.2	-0.470081857852209	1.74982847361541e-06	1.00631436867564e-05
ANXA2	AC087190.3	0.253892433851967	0.0135397726589074	0.027021637000296
ANXA2	AC087284.1	0.275494105406233	0.00719904778709305	0.0154226877907348
ANXA2	AC087477.2	0.40921438829603	4.21767607494991e-05	0.000162557953215271
ANXA2	AC087501.4	0.237282699264873	0.0212928286520716	0.0402981142146592
ANXA2	AC087632.2	0.238137808847584	0.0208164645581456	0.0394971500103255
ANXA2	AC087741.3	0.228163185741102	0.0269813525419027	0.0494863655167531
ANXA2	AC087854.1	0.462667147085729	2.66624788758056e-06	1.44962306561196e-05
ANXA2	AC090136.3	0.493994451762967	4.19787814968257e-07	2.89451632554573e-06
ANXA2	AC090164.3	-0.282533182163336	0.0057967769803382	0.0127172895375559
ANXA2	AC090204.1	0.456716385481707	3.71216952196145e-06	1.93316069188052e-05
ANXA2	AC090220.1	0.294616300096237	0.00394582934896317	0.00905145374264844
ANXA2	AC090337.1	0.538750803049674	2.1261888252956e-08	2.09538206186426e-07
ANXA2	AC090559.1	0.433888306754322	1.24917556181772e-05	5.57489049107486e-05
ANXA2	AC090589.3	-0.261541185283277	0.0108873479309318	0.0222481552331344
ANXA2	AC090825.1	0.378772868505169	0.000166894701945748	0.000547090703241535
ANXA2	AC090877.2	-0.233914895842026	0.0232608504167989	0.0435665979289714
ANXA2	AC091057.1	0.333737162706733	0.00101192226348133	0.00271876923035545
ANXA2	AC091180.3	0.351828276638491	0.000506421707270652	0.00146967769111739
ANXA2	AC091390.5	-0.245235665595985	0.0172031921725215	0.0333960962598339
ANXA2	AC092070.2	0.279563166875513	0.00635582745094063	0.0137810328293845
ANXA2	AC092111.1	0.381673497265763	0.000147230460393574	0.000489753691457843
ANXA2	AC092111.2	0.327833823908367	0.0012572122155763	0.00328591417292411
ANXA2	AC092118.1	0.281439556781188	0.00599734456397226	0.013105719742551
ANXA2	AC092155.1	-0.319673425773094	0.00168530349764665	0.00424975471049567
ANXA2	AC092376.2	0.414186187482054	3.32572644744696e-05	0.000131385511258168
ANXA2	AC092384.2	-0.285286243496925	0.00531796840338849	0.0117814989526322
ANXA2	AC092384.3	0.338594860379573	0.000843684945588046	0.00231517210520024
ANXA2	AC092535.2	0.375454953678863	0.000192353355867707	0.000621208769593682
ANXA2	AC092645.1	0.228373602636218	0.0268368368146807	0.0492708510098424
ANXA2	AC092683.1	0.417185708082939	2.87635044108024e-05	0.00011566866247865
ANXA2	AC092692.1	0.234504655983667	0.0229054010629461	0.0429790769559006
ANXA2	AC092802.4	-0.230942561805914	0.0251248092355488	0.0465511917447095
ANXA2	AC092821.2	0.312545612414327	0.00216278033629243	0.00530580602123824
ANXA2	AC092835.1	0.272246183590483	0.00794146620519729	0.0168476971248978
ANXA2	AC092969.1	-0.319143449847279	0.00171720979219364	0.00432109360547084
ANXA2	AC093010.2	0.379383377143344	0.000162564403690551	0.000535081161425673
ANXA2	AC093012.1	0.505945108666157	1.97289004773247e-07	1.49099957844641e-06
ANXA2	AC093278.2	0.341396055202871	0.000758686658022562	0.00210757964740727
ANXA2	AC093382.1	-0.304660517441305	0.0028303199397354	0.00673909690171958
ANXA2	AC093484.3	0.229426589512767	0.0261234757545306	0.0481506100509514
ANXA2	AC093673.1	0.505202757194311	2.06937370065974e-07	1.55629622577728e-06
ANXA2	AC093752.3	-0.25563051406101	0.0128921949892752	0.025852677639397
ANXA2	AC093908.1	0.415089039699275	3.18400067597454e-05	0.000126408732812484
ANXA2	AC096531.2	-0.283043422332042	0.00570525244213585	0.012532738294955
ANXA2	AC096564.1	-0.484251222076213	7.60882490733697e-07	4.87044214158301e-06
ANXA2	AC096708.3	0.330120420511367	0.0011564255061781	0.00305391916049797
ANXA2	AC096772.2	-0.325379712831102	0.00137420133127503	0.00355235116104528
ANXA2	AC096921.2	0.402039413962556	5.90393932272776e-05	0.000217802063817857
ANXA2	AC097468.1	-0.238863045459318	0.0204196390349553	0.0388839382401421
ANXA2	AC097504.1	-0.227817179679025	0.0272204283598517	0.0498701511176428
ANXA2	AC097512.1	-0.344317890677497	0.000678424036176299	0.00190484823054999
ANXA2	AC097634.1	0.321131095814077	0.00160029421411505	0.00405632938431259
ANXA2	AC097639.1	-0.257327910236643	0.0122859583103156	0.0247607225287749
ANXA2	AC098591.2	-0.231574788908423	0.0247180301663497	0.0459271483737204
ANXA2	AC098614.3	0.347871699930192	0.000591292747333342	0.00168766557258087
ANXA2	AC098679.2	0.301630553181922	0.00313252158850453	0.00735601959517674
ANXA2	AC099329.2	0.327462684035974	0.00127430348532083	0.00332711768808881
ANXA2	AC099336.1	-0.238785569269927	0.0204617194936487	0.0389482956609643
ANXA2	AC099489.1	0.262359650040021	0.0106324228126188	0.0218094013223467
ANXA2	AC099494.3	0.332041825215325	0.00107747625032226	0.00287150497578909
ANXA2	AC099508.2	-0.483181211042593	8.11334077922362e-07	5.13384366872034e-06
ANXA2	AC099509.1	-0.430055674364871	1.51858169913269e-05	6.59673994221638e-05
ANXA2	AC099521.3	0.342968711982902	0.000714468259263313	0.00199635226599615
ANXA2	AC099548.2	0.330153553243972	0.00115502069578124	0.00305167065917814
ANXA2	AC100810.1	-0.231991144867148	0.0244532194697178	0.04549831682677
ANXA2	AC100858.3	0.380421331359391	0.000155440137350034	0.000513484747436358
ANXA2	AC100861.1	0.252702174187457	0.0139993833180478	0.0278254211269568
ANXA2	AC102945.2	0.258763543256253	0.0117927540731415	0.0238650136639016
ANXA2	AC103591.1	-0.231503214960666	0.0247637978453453	0.0459908926107788
ANXA2	AC103702.1	0.364843508312284	0.000299858255146387	0.000921951561371782
ANXA2	AC103746.1	0.248326996055172	0.0158071813972752	0.0310131118349787
ANXA2	AC103760.1	-0.361027200933766	0.000350473197780456	0.00105636844125955
ANXA2	AC103764.1	-0.260441836786485	0.0112381581730929	0.0228741776976171
ANXA2	AC103853.2	0.449408329699705	5.52694606480321e-06	2.73890276093545e-05
ANXA2	AC104035.1	0.236727863974956	0.0216068860514357	0.040811651004618
ANXA2	AC104083.1	0.501510169895313	2.6197334430182e-07	1.92404654224598e-06
ANXA2	AC104118.1	0.320861617403284	0.00161571109894263	0.00409075623978346
ANXA2	AC104187.1	-0.231554139177397	0.0247312271531409	0.0459389069457296
ANXA2	AC104260.2	0.351553860125654	0.00051192649899198	0.00148347380566574
ANXA2	AC104389.5	0.241201023761192	0.0191842484534778	0.0367582071446747
ANXA2	AC104447.1	0.39816898067608	7.05606422594176e-05	0.000255236936530596
ANXA2	AC104564.3	-0.236656023693558	0.0216478388807651	0.0408736131685848
ANXA2	AC104564.5	0.246829696207049	0.0164706054486577	0.032157506891828
ANXA2	AC104785.1	-0.354148291495238	0.000462005839327419	0.00135350374742366
ANXA2	AC104809.1	-0.3150699308862	0.00198127470703522	0.00490732958852754
ANXA2	AC104809.2	-0.453300783097252	4.47623803006639e-06	2.28655081652959e-05
ANXA2	AC104966.1	-0.237678114954715	0.0210714023811524	0.0399242387892185
ANXA2	AC105020.6	-0.294638735258081	0.0039429523899255	0.00904692277917155
ANXA2	AC105101.1	0.246463092937444	0.0166366590574992	0.0324375244377341
ANXA2	AC105285.1	0.342078037546143	0.000739213192789481	0.00205804255769681
ANXA2	AC105339.2	0.232579700561524	0.0240830136636783	0.0448927600484676
ANXA2	AC105345.1	-0.241973421840114	0.0187904907738278	0.036065735352674
ANXA2	AC106712.2	-0.237533572015351	0.0211521141462063	0.0400582510942548
ANXA2	AC106782.4	-0.281964069579606	0.00590039569577956	0.0129177784654465
ANXA2	AC106791.1	0.3742892535915	0.000202118490788253	0.000648836289582605
ANXA2	AC106795.2	-0.229516136183711	0.0260635618775107	0.0480710882500461
ANXA2	AC106820.2	-0.296878298116112	0.00366502006249474	0.00848489991392143
ANXA2	AC106881.1	0.413717913800338	3.40153417619839e-05	0.000134037280529106
ANXA2	AC107027.3	0.246174462382959	0.0167684101843337	0.0326499903298065
ANXA2	AC107068.1	0.319403188910408	0.00170150500438797	0.00428633997652788
ANXA2	AC107072.2	0.259193361032737	0.0116484923993338	0.0236016358671748
ANXA2	AC107204.1	0.382981030179382	0.000139087710133635	0.000465986793092568
ANXA2	AC107208.1	0.508239374609995	1.70100552659643e-07	1.31170929635501e-06
ANXA2	AC107294.2	0.458530638528878	3.35810463599904e-06	1.76858515636378e-05
ANXA2	AC107959.1	0.404376618020519	5.29573703787989e-05	0.000198059578126859
ANXA2	AC108134.3	0.245543667389882	0.0170594884142628	0.0331427803090805
ANXA2	AC108157.1	-0.394463459672724	8.35207777599335e-05	0.000296609629336826
ANXA2	AC108463.3	0.385664503136216	0.000123666528733055	0.000420214885525613
ANXA2	AC108471.3	-0.289543765285877	0.00464650973300624	0.0104625987872035
ANXA2	AC108704.2	0.248765869279191	0.0156171599041647	0.030703698507289
ANXA2	AC109326.1	0.233190813051003	0.0237036881057306	0.0442761591734765
ANXA2	AC109809.1	-0.298095058905074	0.00352148261030062	0.00818849792278154
ANXA2	AC110048.2	0.319856826930996	0.00167438769082112	0.00422492316603694
ANXA2	AC111182.1	0.277729494344763	0.0067243417628832	0.0145001523344709
ANXA2	AC113368.1	-0.294702230106537	0.00393482031921735	0.00903032937265196
ANXA2	AC113414.1	-0.370817133305733	0.000233984192425329	0.000739356375426888
ANXA2	AC114291.1	-0.401882213270462	5.94709692653828e-05	0.000219192688888668
ANXA2	AC114812.3	-0.268888458613727	0.00877908657142049	0.0184009581171579
ANXA2	AC116096.1	-0.327007466744621	0.00129555450743613	0.0033731551350099
ANXA2	AC116347.1	0.230066488208631	0.0256978921809934	0.0474883225834991
ANXA2	AC116351.1	0.340763483706327	0.000777166857407689	0.0021517666612233
ANXA2	AC116362.1	-0.327415209169033	0.00127650488958495	0.00333026532434301
ANXA2	AC116407.2	0.261937598851882	0.0107632184382539	0.0220416389021804
ANXA2	AC116533.1	0.340291021238956	0.000791236660815848	0.00218349107402971
ANXA2	AC116667.1	0.243684991954239	0.0179426581733119	0.0346205823874895
ANXA2	AC118553.1	-0.231819181459696	0.0245622970639856	0.0456843243037514
ANXA2	AC120042.1	-0.292441350501422	0.00423379431292864	0.00962945850021686
ANXA2	AC120049.1	0.409477781662892	4.16531069398009e-05	0.000160817700740255
ANXA2	AC122713.2	-0.279225624112516	0.00642229008121646	0.0139116107610502
ANXA2	AC123912.4	0.359823317304798	0.000368001540609055	0.00110323485915444
ANXA2	AC124045.1	0.374258900119569	0.000202378776208938	0.000649405108689003
ANXA2	AC124242.1	-0.283437820143899	0.00563538788179177	0.0123930357133003
ANXA2	AC124312.3	0.233102339298457	0.023758287290774	0.0443574983241258
ANXA2	AC124798.1	0.450388031373925	5.24255503854489e-06	2.62323857477315e-05
ANXA2	AC125437.1	0.236018030397228	0.0220144539973342	0.0414877448536217
ANXA2	AC125807.2	0.416219966435678	3.01443184821566e-05	0.000120506335589711
ANXA2	AC127521.1	-0.284602806617617	0.00543343145299003	0.0120001983604012
ANXA2	AC129502.1	0.269759561183222	0.00855464106642163	0.0179925443393868
ANXA2	AC129507.3	-0.269302009483788	0.00867189519108192	0.0182010017791902
ANXA2	AC130448.1	0.307054573218053	0.0026103467337699	0.00627866305599293
ANXA2	AC130650.2	0.228321023279947	0.0268728869182358	0.0493189861899205
ANXA2	AC131097.2	-0.244393354103128	0.017601532975735	0.034047504016015
ANXA2	AC132217.1	-0.248978870570408	0.0155256501804725	0.0305413893010962
ANXA2	AC134312.1	-0.283350758545825	0.00565074455353443	0.0124227226324826
ANXA2	AC135048.1	-0.263388111479896	0.0103195035772928	0.0212283001105577
ANXA2	AC137723.1	-0.246909914420391	0.0164344620124181	0.0321025584383927
ANXA2	AC138207.4	0.246814177163229	0.0164776056927606	0.0321663115183255
ANXA2	AC138207.8	0.326324450252688	0.00132804379564763	0.00344858273064186
ANXA2	AC138356.1	-0.329945655028541	0.00116386120472138	0.00307113033570943
ANXA2	AC138409.2	0.231777915270155	0.0245885340984554	0.0457246465880916
ANXA2	AC138627.1	-0.328129812098069	0.00124373123059732	0.00325789388275916
ANXA2	AC139769.1	0.509743830388462	1.5424834356863e-07	1.20427743723913e-06
ANXA2	AC139795.1	0.365297842481408	0.000294303593097886	0.000906679194765712
ANXA2	AC139795.2	0.232286402656997	0.0242668983300882	0.0451977457526427
ANXA2	AC144521.1	0.25892295283175	0.0117390699229492	0.0237683590316827
ANXA2	AC144831.1	0.35219935828368	0.000499064116280336	0.00145042315949666
ANXA2	AC147055.3	-0.229675410727622	0.0259572831812222	0.047899219783755
ANXA2	AC147651.1	0.44245394733864	8.00419568478438e-06	3.77270816103356e-05
ANXA2	AC147651.4	0.339930608227994	0.00080212556946998	0.00221080350980977
ANXA2	AC156455.1	0.354719947686821	0.000451625147472484	0.00132619033865584
ANXA2	AC159540.2	0.384173982681688	0.000132024465857897	0.000444773490167679
ANXA2	AC231981.1	-0.376001111280073	0.000187929832056466	0.000608391752212485
ANXA2	AC233296.1	0.31332414755387	0.00210526411186172	0.00517990489325632
ANXA2	AC234775.3	0.276568481904917	0.0069673224846232	0.0149614004338575
ANXA2	AC234781.2	0.306578984467322	0.0026527805613479	0.00636927629094719
ANXA2	AC239804.1	-0.282360358518424	0.00582807116114814	0.0127803549561134
ANXA2	AC239809.3	0.532632772042949	3.28009870104925e-08	3.08412279459012e-07
ANXA2	AC241584.1	-0.373142239930737	0.000212172334407996	0.00067736481939482
ANXA2	AC243829.1	0.25295867013378	0.0138992102122755	0.0276509669749462
ANXA2	AC243960.1	0.39931884223751	6.69362451281221e-05	0.000243752406260575
ANXA2	AC244034.1	-0.285225749821421	0.00532809983996765	0.0117974313936163
ANXA2	AC244153.1	0.315093729964337	0.00197963097919305	0.00490464182647947
ANXA2	AC245041.1	0.374053507466534	0.000204148201658114	0.000654577236272305
ANXA2	AC245041.2	0.38282212003359	0.000140054568968953	0.000468756451436539
ANXA2	AC245060.4	0.292380007637784	0.00424218117098172	0.00964525384654371
ANXA2	AC245297.1	-0.227896414968444	0.0271655219239275	0.0497831945751762
ANXA2	AC245297.4	0.273741392650145	0.00759169988400971	0.0161654948713419
ANXA2	AC245452.1	0.362449362284898	0.000330757637998436	0.00100448796828192
ANXA2	AC254562.2	-0.274070130869513	0.00751664682890563	0.0160226833763934
ANXA2	ACACB	-0.307232124955908	0.00259466202032977	0.00624692745835334
ANXA2	ACAD11	-0.267534747495184	0.00913815269264078	0.0190500814314636
ANXA2	ACAD9	0.365952928183652	0.000286461281688137	0.000884828450904013
ANXA2	ACADL	-0.33027364316625	0.00114994193698385	0.00304039859870615
ANXA2	ACADS	-0.272060848305129	0.00798579453016837	0.0169363669007323
ANXA2	ACADSB	-0.50302239092509	2.37935736938783e-07	1.76494660320765e-06
ANXA2	ACAP1	0.47880509375893	1.05257585294184e-06	6.45080466990775e-06
ANXA2	ACAP2	0.63183913774403	8.55948884327939e-12	2.4818806884451e-10
ANXA2	ACBD3	0.586750273288255	5.14261631292661e-10	8.23516331355726e-09
ANXA2	ACBD6	0.368254692403049	0.000260407530936807	0.000812609192573411
ANXA2	ACD	0.327388375780218	0.00127775067753876	0.0033330820781091
ANXA2	ACE	0.460867453153653	2.94885309909195e-06	1.5786749581985e-05
ANXA2	ACE2	0.425070455185779	1.95089224577795e-05	8.23577801631276e-05
ANXA2	ACER2	0.436078227404825	1.11608814599718e-05	5.05743194431648e-05
ANXA2	ACER3	0.634060884508977	6.87472782393703e-12	2.05575877477342e-10
ANXA2	ACHE	0.287714953450817	0.00492508503282156	0.011004658260976
ANXA2	ACIN1	0.292916276348309	0.00416936092537075	0.00949906062990395
ANXA2	ACKR1	0.394060372963522	8.5056713623104e-05	0.000301530558100279
ANXA2	ACKR3	0.4164347976654	2.98319001210078e-05	0.000119381147971285
ANXA2	ACLY	0.704987398289941	2.17753857778084e-15	2.17374684393893e-13
ANXA2	ACMSD	-0.303575663474659	0.00293537160172786	0.00694636527758809
ANXA2	ACO2	0.416751264698736	2.93771865855032e-05	0.000117702326045951
ANXA2	ACOT11	0.363358348528562	0.000318696475685819	0.000972421652164836
ANXA2	ACOT12	0.381503224980623	0.000148322737966705	0.000492894292365342
ANXA2	ACOT6	-0.239993313437714	0.0198141354418617	0.037860263559752
ANXA2	ACOT7	0.262193953059379	0.0106836063813886	0.0219029197653873
ANXA2	ACOT8	0.277582467655444	0.00675469191547464	0.0145546491928693
ANXA2	ACOT9	0.662648558526407	3.47123893642996e-13	1.57224400134238e-11
ANXA2	ACOX2	-0.412623919848567	3.58497390993e-05	0.000140630501471643
ANXA2	ACOX3	0.35898329401943	0.000380705723934117	0.00113673517124078
ANXA2	ACP1	0.274130931431644	0.00750283760163558	0.0159949465019993
ANXA2	ACP5	0.475003351524013	1.31584781255872e-06	7.82064169401382e-06
ANXA2	ACPP	0.338050707594244	0.000861171236600541	0.00235799684257504
ANXA2	ACSL3	0.489776972478589	5.44269241472605e-07	3.61734426304996e-06
ANXA2	ACSL4	0.619856034004384	2.7100917695604e-11	6.51233429415922e-10
ANXA2	ACSM1	0.381673379713035	0.000147231211904994	0.000489753691457843
ANXA2	ACSM2B	-0.251320000769588	0.0145500426155677	0.0288057824451274
ANXA2	ACSM3	-0.250134379562185	0.0150372649348503	0.029688351954912
ANXA2	ACSM5	-0.232012722871507	0.0244395615879256	0.045477121697276
ANXA2	ACSM5P1	-0.331542710692655	0.00109749873303483	0.00291827618318896
ANXA2	ACSS1	0.598215548583459	1.92744898424348e-10	3.47165743885506e-09
ANXA2	ACSS3	0.498816684311929	3.10604254904865e-07	2.2262734427642e-06
ANXA2	ACTA2	0.466548487384782	2.14136342057759e-06	1.20059551380311e-05
ANXA2	ACTB	0.679051024543932	5.3791511055064e-14	3.17449020388194e-12
ANXA2	ACTG1	0.777348996874953	3.20297152341093e-20	2.21612495231863e-17
ANXA2	ACTL6A	0.487714446290123	6.17195269605463e-07	4.04706636752733e-06
ANXA2	ACTN1	0.53517399439975	2.7424163219687e-08	2.61284821938756e-07
ANXA2	ACTN4	0.681105233765737	4.22288757942162e-14	2.56764361457863e-12
ANXA2	ACTR10	0.596604392693869	2.21763673743007e-10	3.93081988838642e-09
ANXA2	ACTR1A	0.688872359200554	1.66104068580788e-14	1.18187167945869e-12
ANXA2	ACTR1B	0.396933428547952	7.46581035793731e-05	0.000268509562344528
ANXA2	ACTR2	0.674189860524029	9.46433766735915e-14	5.18857746709184e-12
ANXA2	ACTR3	0.687274415947446	2.01732838115906e-14	1.37577583619079e-12
ANXA2	ACTR6	0.308703648022821	0.00246789602308152	0.00597614454539351
ANXA2	ACTR8	0.504195713415996	2.20744648399132e-07	1.65085403284703e-06
ANXA2	ACVR1	0.246144410453913	0.0167821796253476	0.0326704602874357
ANXA2	ACVR1B	0.248355338698745	0.015794849587448	0.0309919476796543
ANXA2	ACVR2A	0.52168741069179	6.97547041916657e-08	5.95839991317911e-07
ANXA2	ACVR2B	-0.328196705281789	0.00124070278083326	0.00325080978028459
ANXA2	ACVRL1	0.581323080705667	8.07606826435108e-10	1.2138300353873e-08
ANXA2	ACYP1	0.238317312793124	0.0207176352868803	0.039369197086017
ANXA2	ADA	0.484218235155505	7.62392419695411e-07	4.877998692981e-06
ANXA2	ADA2	0.629849256793518	1.04006459933615e-11	2.88643100770123e-10
ANXA2	ADAM10	0.59654178609326	2.22972014893186e-10	3.94874976066354e-09
ANXA2	ADAM12	0.430916059532704	1.45374238841226e-05	6.36468274568885e-05
ANXA2	ADAM15	0.576454923868637	1.20224545090434e-09	1.7193909460011e-08
ANXA2	ADAM17	0.579981393038296	9.01791135259825e-10	1.33145247453925e-08
ANXA2	ADAM19	0.511983947484358	1.33223384695389e-07	1.05748250461023e-06
ANXA2	ADAM22	0.366261359317604	0.000282835996207739	0.000874892294448942
ANXA2	ADAM23	0.420757438470331	2.41537503986164e-05	9.92718151880863e-05
ANXA2	ADAM28	0.651911369976605	1.10599913102925e-12	4.24318787076518e-11
ANXA2	ADAM32	0.459995154576767	3.09578267310666e-06	1.64504447393764e-05
ANXA2	ADAM33	0.355007073701469	0.000446492397930007	0.00131257118793611
ANXA2	ADAM9	0.687372504205823	1.99347845236157e-14	1.36515853742781e-12
ANXA2	ADAMDEC1	0.427362176047046	1.73953309384879e-05	7.46603882953498e-05
ANXA2	ADAMTS1	0.526255100345955	5.10775808363512e-08	4.52881864552093e-07
ANXA2	ADAMTS10	0.309004458272024	0.00244267908943067	0.00592294331473431
ANXA2	ADAMTS12	0.615983517986344	3.89251222515982e-11	8.89558744850019e-10
ANXA2	ADAMTS15	0.557681800837939	5.25532002867694e-09	6.18826269808702e-08
ANXA2	ADAMTS17	-0.251577085772342	0.0144462202968405	0.0286110047850211
ANXA2	ADAMTS2	0.644678078991846	2.35278379435276e-12	8.07574804035909e-11
ANXA2	ADAMTS3	0.517128542884839	9.47733306206327e-08	7.82884676370109e-07
ANXA2	ADAMTS4	0.585976828442172	5.48706041637516e-10	8.72407822936352e-09
ANXA2	ADAMTS6	0.249026924164468	0.0155050696495542	0.0305068859107967
ANXA2	ADAMTS7	0.308254348833678	0.00250599719766126	0.00605525454853965
ANXA2	ADAMTS9	0.649565727062085	1.41588863430246e-12	5.2806329827656e-11
ANXA2	ADAMTS9-AS1	0.235615090797442	0.0222487249466345	0.041870255679443
ANXA2	ADAMTS9-AS2	0.391639078727039	9.48491793488908e-05	0.000332253628427984
ANXA2	ADAMTSL1	0.391926844883464	9.36328523677419e-05	0.000328580553081666
ANXA2	ADAMTSL2	0.599967079481465	1.65342373498076e-10	3.04645980187227e-09
ANXA2	ADAP1	0.417184036643355	2.87658423009451e-05	0.00011566866247865
ANXA2	ADAP2	0.44695965168996	6.30257729023853e-06	3.07616670709404e-05
ANXA2	ADAR	0.364738975494588	0.000301149856398352	0.000925639073013622
ANXA2	ADARB1	0.346135229609955	0.000632499123764838	0.00179227438473965
ANXA2	ADAT1	0.404072096740675	5.37153202372642e-05	0.000200520539639201
ANXA2	ADCK1	0.233906118399525	0.0232661759662043	0.0435725052045818
ANXA2	ADCK2	0.427120627067792	1.76075422882832e-05	7.54420960953241e-05
ANXA2	ADCY1	-0.406152142150849	4.87329222537712e-05	0.000184460683837374
ANXA2	ADCY10	-0.477122735290885	1.16225347943178e-06	7.04124881183535e-06
ANXA2	ADCY3	0.660548160571692	4.37063446537489e-13	1.91060524069166e-11
ANXA2	ADCY5	0.297982566394357	0.00353453868599829	0.00821423468806902
ANXA2	ADCY7	0.610416331254114	6.49477855277306e-11	1.38341541041817e-09
ANXA2	ADD1	0.439208257575981	9.48813150221129e-06	4.38056508494868e-05
ANXA2	ADD2	0.495669650995777	3.78277554104486e-07	2.64540016396704e-06
ANXA2	ADD3	0.49009721294328	5.3370687363829e-07	3.5577503054991e-06
ANXA2	ADGRA2	0.547636911342987	1.11522422434035e-08	1.19158025587277e-07
ANXA2	ADGRA3	-0.372476286801138	0.000218219491198167	0.000695116647146719
ANXA2	ADGRB1	0.291672813153441	0.00433994524648017	0.00984342242110402
ANXA2	ADGRB2	0.299292369662375	0.00338517144915339	0.00789899582826641
ANXA2	ADGRB3	0.417581115745373	2.82154004283476e-05	0.000113728808677138
ANXA2	ADGRE2	0.633543747816189	7.23570605270406e-12	2.15088062144455e-10
ANXA2	ADGRE3	0.439301670893472	9.44203098368629e-06	4.36530764257294e-05
ANXA2	ADGRE5	0.58595723402337	5.49606772131976e-10	8.73148050896919e-09
ANXA2	ADGRF5	0.350230310849997	0.000539255338582172	0.00155484385237121
ANXA2	ADGRG1	0.479873387084152	9.88096091918937e-07	6.11540656519231e-06
ANXA2	ADGRG3	0.431732651569353	1.39461270794661e-05	6.13660175108526e-05
ANXA2	ADGRG5	0.418373434568925	2.71463695969437e-05	0.000109883378245446
ANXA2	ADGRG6	-0.307161101313582	0.00260092596753644	0.00625975525232321
ANXA2	ADGRL1	0.480620472302517	9.45245242074772e-07	5.89199931103768e-06
ANXA2	ADGRL2	0.317923511461226	0.00179274017930816	0.00449136367808943
ANXA2	ADGRL3	0.269473668715536	0.0086277405180354	0.0181234938750398
ANXA2	ADGRL4	0.435816670871033	1.13125296602032e-05	5.11595216800616e-05
ANXA2	ADH1B	-0.379475482745988	0.000161920204815847	0.000533223192127025
ANXA2	ADH4	-0.233754382134194	0.0233584038126126	0.0437207437033649
ANXA2	ADH6	-0.346913765308074	0.000613710048795694	0.0017459312507391
ANXA2	ADHFE1	-0.394546369900865	8.32080673183316e-05	0.000295684392377752
ANXA2	ADI1	-0.338564700737646	0.000844645579236063	0.00231749125493937
ANXA2	ADIRF	0.266925244546941	0.00930398691386029	0.0193535659782922
ANXA2	ADIRF-AS1	0.355498497571378	0.000437831645857665	0.00128946014591722
ANXA2	ADM	0.454251426804952	4.2498872386183e-06	2.1820365261739e-05
ANXA2	ADNP	0.345965495742404	0.000636664704068502	0.0018022964569885
ANXA2	ADNP2	0.263340496150198	0.0103338110181781	0.0212533741369152
ANXA2	ADO	0.49359235594904	4.30375916947352e-07	2.95837368055794e-06
ANXA2	ADORA1	0.491595772907573	4.86811201309407e-07	3.29995498455178e-06
ANXA2	ADORA2A	0.435997177194282	1.12076683699647e-05	5.07634008675714e-05
ANXA2	ADORA2A-AS1	-0.287281655896574	0.00499322594653151	0.0111321198463505
ANXA2	ADORA2B	0.40409130928544	5.36672032685795e-05	0.000200415491082086
ANXA2	ADPGK	0.292493201644227	0.00422671671090181	0.00961445083372008
ANXA2	ADPRH	0.687252496672376	2.02269559768893e-14	1.37577583619079e-12
ANXA2	ADPRHL2	0.570490785186609	1.94031402029936e-09	2.60941024244683e-08
ANXA2	ADRA1A	-0.309390837267026	0.00241062926367485	0.00585726279675899
ANXA2	ADRA2A	0.491045749650782	5.03550254356278e-07	3.39051538713379e-06
ANXA2	ADRA2C	0.39882513298575	6.84706694805263e-05	0.000248528216918734
ANXA2	ADRM1	0.378882152148774	0.00016611180205508	0.000544791322039093
ANXA2	ADSL	0.470007176423339	1.75735355466335e-06	1.01006299267602e-05
ANXA2	ADSS2	0.607626032738717	8.36332590386162e-11	1.71585004356834e-09
ANXA2	ADTRP	0.424572752609094	1.99986678390895e-05	8.41420151376242e-05
ANXA2	AEBP1	0.672796285190903	1.11065738320416e-13	5.94275743839772e-12
ANXA2	AEBP2	0.329966465553155	0.00116297351167076	0.00306959530540302
ANXA2	AEN	0.600683983844782	1.55241894977069e-10	2.88419316918045e-09
ANXA2	AF111169.1	0.447487240896885	6.12727167619942e-06	2.9978957859776e-05
ANXA2	AF117829.1	0.243168518478267	0.0181949524417353	0.0350399962322122
ANXA2	AF127577.4	-0.238244196470566	0.0207578421836171	0.0394097452245852
ANXA2	AF131215.2	0.358026124643453	0.000395672252796237	0.0011772188244894
ANXA2	AF131215.4	0.261232688714687	0.010984811923051	0.0224267654900303
ANXA2	AF131215.5	0.476727771114124	1.18952578734918e-06	7.18045575305692e-06
ANXA2	AF131215.6	0.333450256313505	0.00102275439105108	0.00274279161406574
ANXA2	AF196972.1	-0.28951622757012	0.0046505981536045	0.0104694549480617
ANXA2	AFAP1	0.61913030063939	2.90146311922548e-11	6.91423485596903e-10
ANXA2	AFAP1L1	0.452868323453184	4.58292371936571e-06	2.33332566427488e-05
ANXA2	AFAP1L2	0.295065734406789	0.003888552407085	0.00893743459887291
ANXA2	AFF2	0.312378276830768	0.00217532613561025	0.00533267182785823
ANXA2	AFF3	0.28590604343833	0.0052151464545193	0.0115741525948379
ANXA2	AFF4	0.302557745148991	0.0030371100749433	0.00716346698645084
ANXA2	AFG1L	0.242297545220597	0.0186273398969537	0.0357799708053203
ANXA2	AFG3L2	0.340219899162188	0.000793374676658361	0.00218909005598873
ANXA2	AFTPH	0.45359398869368	4.40524135053367e-06	2.25430165004994e-05
ANXA2	AGA	0.460937449190191	2.93735268701094e-06	1.57335775933995e-05
ANXA2	AGAP2	0.54160329072448	1.73191743790136e-08	1.75155863868402e-07
ANXA2	AGAP2-AS1	0.463799512468407	2.50174922430114e-06	1.37301964402632e-05
ANXA2	AGBL2	-0.449202068809426	5.58864245753489e-06	2.76197317513393e-05
ANXA2	AGBL3	0.390444000516322	0.000100059213873118	0.000348617490252494
ANXA2	AGBL5	0.242364779500361	0.0185936499098011	0.035718677399728
ANXA2	AGFG1	0.582249352829149	7.48169231093389e-10	1.13555337533199e-08
ANXA2	AGGF1	0.35772942046277	0.000400420209008156	0.00118958121020857
ANXA2	AGGF1P2	0.299409626104372	0.00337207946727942	0.00787210872727883
ANXA2	AGGF1P3	0.336255634371192	0.000921225285004022	0.00249924085229931
ANXA2	AGK	0.475344087641112	1.28992265657054e-06	7.68933395843372e-06
ANXA2	AGO1	0.249776582663059	0.0151870480708237	0.0299634335831934
ANXA2	AGO2	0.396745803930934	7.52993361679289e-05	0.000270476401756086
ANXA2	AGO4	0.341605330705148	0.000752661711955325	0.00209142185990633
ANXA2	AGPAT1	0.332794876486474	0.00104789520582658	0.00280085484280143
ANXA2	AGPAT4	0.669103347084448	1.6901406804248e-13	8.45702562412059e-12
ANXA2	AGPS	0.33389225473638	0.00100611036310395	0.00270502538331512
ANXA2	AGRN	0.366390016913547	0.000281336294900496	0.000870717771279315
ANXA2	AGTPBP1	0.67283356660807	1.10592577715506e-13	5.93952796792865e-12
ANXA2	AGTRAP	0.365024563000645	0.000297633219616423	0.000916374183152298
ANXA2	AGXT	-0.38426449755603	0.00013150234760387	0.000443312265569835
ANXA2	AHCTF1	0.256815797438399	0.0124661907779456	0.0250811308492409
ANXA2	AHCYL1	0.544261295629456	1.42816025552945e-08	1.48016712433876e-07
ANXA2	AHI1	0.284992058484112	0.00536739952285045	0.0118739659786102
ANXA2	AHNAK	0.632257113110309	8.2148129293156e-12	2.39578810213252e-10
ANXA2	AHNAK2	0.334236253699389	0.00099332769430095	0.0026724484025407
ANXA2	AHR	0.292956204549523	0.00416398393171968	0.00948896508687739
ANXA2	AHSA1	0.424354828619259	2.0216711568269e-05	8.49347398696224e-05
ANXA2	AIDA	0.476452014515228	1.20892452959585e-06	7.27566607268767e-06
ANXA2	AIF1	0.457923434406505	3.47289803795576e-06	1.82274912716668e-05
ANXA2	AIF1L	0.466290035839029	2.1730342732418e-06	1.21453851511411e-05
ANXA2	AIFM1	0.354883938449306	0.000448687006736776	0.00131833427883635
ANXA2	AIMP1	0.436295201614779	1.10365321766226e-05	5.00900289807583e-05
ANXA2	AIMP1P1	-0.285620027851283	0.00526237354491278	0.0116699298384919
ANXA2	AIMP2	0.366259985780611	0.000282852046553216	0.000874892294448942
ANXA2	AIP	0.371391441637561	0.000228412108774067	0.000723455242707444
ANXA2	AJ003147.3	0.30633088941512	0.00267516175293876	0.00641763756249596
ANXA2	AJ239328.1	0.279269033361611	0.00641370842289333	0.0138960219744471
ANXA2	AJAP1	0.410949156117411	3.88377388397697e-05	0.000151020980901873
ANXA2	AJUBA	0.583775435289654	6.59285511033437e-10	1.02547006037875e-08
ANXA2	AK1	0.416037883179385	3.04115046362323e-05	0.000121385884329819
ANXA2	AK3	0.305449787693017	0.00275602610289872	0.00658094296735246
ANXA2	AK6	0.442629574611097	7.93047657577639e-06	3.7423568319133e-05
ANXA2	AKAP10	0.380083136564492	0.000157729044007032	0.000520531787500182
ANXA2	AKAP11	0.475256614103445	1.29653165753672e-06	7.72414124360876e-06
ANXA2	AKAP12	0.302578290278141	0.00303502575268437	0.00715987761072092
ANXA2	AKAP13	0.299795989802832	0.00332926121913041	0.00778301600394404
ANXA2	AKAP7	0.596181267465768	2.30054220218417e-10	4.03147417352186e-09
ANXA2	AKIP1	0.532339659880762	3.34822097827285e-08	3.14081598546259e-07
ANXA2	AKIRIN1	0.516372145460401	9.96744792780996e-08	8.16646968850579e-07
ANXA2	AKIRIN2	0.450168309597255	5.30511151176795e-06	2.65027627015104e-05
ANXA2	AKNA	0.360202886303407	0.00036238995308854	0.00108865431192258
ANXA2	AKR1A1	0.323735859844902	0.00145799723751015	0.00373337347762137
ANXA2	AKR1B1	0.690624072820492	1.34041290270122e-14	9.96125366396293e-13
ANXA2	AKR1B10	0.760866232089286	5.69053219315401e-19	2.33021486644153e-16
ANXA2	AKR1C1	0.320240731052745	0.00165174504147405	0.00417514037001472
ANXA2	AKR1C2	0.431525505303513	1.40939490154502e-05	6.19078561722874e-05
ANXA2	AKR1C3	0.410084218064053	4.04704223485178e-05	0.000156522556750773
ANXA2	AKR1C5P	-0.333020963823661	0.00103915949986149	0.00278046877779983
ANXA2	AKR1C8P	-0.325940074779382	0.00134665094314598	0.0034923809195068
ANXA2	AKR1D1	-0.235767212585123	0.0221600312963603	0.0417206123352998
ANXA2	AKR7L	-0.248536992706357	0.0157160098317744	0.0308644159023737
ANXA2	AKT3	0.511937180855081	1.33633005658814e-07	1.06005712937938e-06
ANXA2	AKTIP	0.42989129660546	1.53127383816676e-05	6.64731061214172e-05
ANXA2	AL008633.1	-0.277664561510921	0.00673773070131134	0.0145243410530524
ANXA2	AL021328.1	0.230926685977501	0.0251350967717477	0.0465640953490092
ANXA2	AL021707.2	0.311234416127242	0.00226285768011889	0.00552497436743557
ANXA2	AL021920.2	-0.325786712629514	0.00135414080002804	0.00350999033103768
ANXA2	AL022324.2	-0.31957442670481	0.00169122251677821	0.00426204217522668
ANXA2	AL023775.1	0.268315524695056	0.00892951296822509	0.0186772310755172
ANXA2	AL031123.2	-0.248269341409104	0.0158322924871794	0.0310563054800327
ANXA2	AL031587.5	0.370409067358196	0.000238019292280843	0.000750566886628182
ANXA2	AL031679.1	-0.315036610117718	0.0019835781383561	0.00491182220734484
ANXA2	AL031775.2	-0.228049309663612	0.0270598385838054	0.0496121766432798
ANXA2	AL031985.3	0.448948507259244	5.66537581314236e-06	2.79301635603689e-05
ANXA2	AL033397.1	0.331955531302833	0.00108091407995545	0.00287913726460987
ANXA2	AL033543.1	0.281765559725962	0.00593692285081625	0.0129821661945977
ANXA2	AL034397.3	0.65096162081466	1.22265225778589e-12	4.64631014251399e-11
ANXA2	AL035413.1	-0.443685073892886	7.5007060612383e-06	3.57231585850336e-05
ANXA2	AL035661.1	0.363035136325406	0.000322937939282084	0.00098267360504929
ANXA2	AL035706.1	-0.385189196637812	0.000126276928523836	0.000427631662643392
ANXA2	AL049775.1	0.421122132567145	2.37241542613257e-05	9.78267889957872e-05
ANXA2	AL049830.3	-0.371679836697369	0.000225660462816859	0.000715983109807129
ANXA2	AL049834.1	0.46223249258916	2.73206007618241e-06	1.47993745882291e-05
ANXA2	AL049840.6	0.328564450264254	0.00122417318011447	0.00321295419999959
ANXA2	AL049840.7	0.264151686599361	0.010092421810506	0.0208145177950255
ANXA2	AL050309.1	0.575277749092713	1.32237070803807e-09	1.86591900539971e-08
ANXA2	AL079343.1	0.301824410233121	0.00311235362522407	0.00731599994026722
ANXA2	AL080250.1	-0.285729884247353	0.00524418922421214	0.0116334612254081
ANXA2	AL096816.1	0.43108813125783	1.44109046230408e-05	6.31618176630216e-05
ANXA2	AL109918.1	-0.399504285214187	6.63682110628746e-05	0.000241947339203594
ANXA2	AL109936.3	-0.24444708403655	0.0175758879833387	0.0340044539953419
ANXA2	AL117327.1	0.38448916542274	0.000130214650528872	0.000439252531485798
ANXA2	AL117335.1	0.34457611111274	0.000671718043373052	0.0018889276216504
ANXA2	AL117382.3	-0.344622170234737	0.000670528275711574	0.00188618391310146
ANXA2	AL121658.1	-0.254142803100753	0.0134447811509127	0.0268534276122898
ANXA2	AL121827.1	-0.403835154801764	5.43120451244974e-05	0.000202446811336251
ANXA2	AL121839.2	0.456898912559267	3.67501631384268e-06	1.91530395681178e-05
ANXA2	AL121845.3	-0.413915073249779	3.36942187100873e-05	0.000132954670288673
ANXA2	AL121949.2	-0.330522698342161	0.00113947372030717	0.00301709424623427
ANXA2	AL122035.2	0.389063212478793	0.000106409178644928	0.00036780364677183
ANXA2	AL135818.1	0.345140479720613	0.00065727186855494	0.00185279011555983
ANXA2	AL135910.1	0.232879596206824	0.0238962225332166	0.0445901334631258
ANXA2	AL135999.3	-0.320057678745129	0.00166250666714088	0.00419969737834341
ANXA2	AL136116.3	-0.420040400708388	2.5019699685752e-05	0.000102411316645168
ANXA2	AL136221.1	-0.435504072844001	1.14963085646879e-05	5.19003802452837e-05
ANXA2	AL136456.1	0.244037485888584	0.0177722026419454	0.0343246940042963
ANXA2	AL136526.1	-0.338178058794088	0.000857049450818514	0.00234735151933845
ANXA2	AL136531.1	-0.237141575754267	0.0213723366708303	0.0404295215706807
ANXA2	AL136531.2	0.477343981671886	1.14723602270248e-06	6.96498965068842e-06
ANXA2	AL137026.1	0.34610033538772	0.000633353450241647	0.00179393520314775
ANXA2	AL137186.2	0.286601967539431	0.00510180449757978	0.0113439391892662
ANXA2	AL137244.1	0.259271444556285	0.0116224508180292	0.0235607673937923
ANXA2	AL137246.1	-0.248010044144527	0.0159456546711151	0.0312603381510429
ANXA2	AL137802.2	-0.25035757026474	0.0149444810468654	0.0295255033679947
ANXA2	AL137847.1	0.322182319084509	0.00154141850255659	0.00391996986740152
ANXA2	AL138689.1	0.264316793107643	0.0100438997993283	0.0207272291960837
ANXA2	AL138756.1	0.615441997891243	4.09305841850337e-11	9.311475869305e-10
ANXA2	AL138889.1	-0.242459167134079	0.0185464423139836	0.0356450541216553
ANXA2	AL139288.2	-0.231403475850531	0.024827696009217	0.0460797077444213
ANXA2	AL139384.2	0.333582619810021	0.00101774397113743	0.00273154531579354
ANXA2	AL157373.2	-0.306395432610634	0.0026693228969203	0.00640592799027698
ANXA2	AL157400.2	-0.289028030438151	0.00472361270034576	0.0106076428463836
ANXA2	AL157400.4	-0.248561210434134	0.0157055248470718	0.0308528838903951
ANXA2	AL157813.1	0.239221563897892	0.0202258784349765	0.0385515579745231
ANXA2	AL157832.2	-0.260512278201947	0.0112153873440919	0.0228347790014413
ANXA2	AL157871.5	-0.229046644210247	0.0263789935946402	0.0485368644178317
ANXA2	AL158055.1	0.285590804851334	0.00526722019602154	0.0116768062350207
ANXA2	AL158206.1	0.432298477296398	1.35497243467611e-05	5.98844094752779e-05
ANXA2	AL158211.5	0.416546847305425	2.96701553408493e-05	0.000118757563717164
ANXA2	AL158212.3	0.267686910377103	0.00909715907160331	0.0189747514485217
ANXA2	AL161645.1	-0.245047743082548	0.0172913828075817	0.0335251324798654
ANXA2	AL161668.4	-0.395294819393269	8.0434003558482e-05	0.000286713142902992
ANXA2	AL161740.1	-0.257039023481311	0.0123873476401452	0.024935005056131
ANXA2	AL161785.1	0.461958776776693	2.77428758922315e-06	1.49841401016858e-05
ANXA2	AL162411.1	-0.325868092964228	0.00135016167717235	0.00350058070195933
ANXA2	AL162431.1	0.238536703067715	0.0205973924334097	0.0391592457055491
ANXA2	AL162586.1	-0.31439019302213	0.00202874532373805	0.00501191515892685
ANXA2	AL353593.1	0.248065175744788	0.015921493101405	0.0312190715410624
ANXA2	AL354707.1	-0.315964465350481	0.0019203319994643	0.00477228902269647
ANXA2	AL354872.2	-0.232672276339087	0.0240252200839361	0.0447943622939015
ANXA2	AL355096.1	-0.449645644121922	5.45675438508909e-06	2.71215696648037e-05
ANXA2	AL355304.1	0.383845972142804	0.000133932670799926	0.000450521213679887
ANXA2	AL355312.3	-0.238292445303345	0.0207313024980519	0.0393843890120754
ANXA2	AL355353.2	-0.249998264780077	0.0150940946334799	0.0297917577041879
ANXA2	AL355612.1	0.229701600893177	0.0259398426691968	0.0478869208903702
ANXA2	AL355852.1	-0.275196871385315	0.00726434604743441	0.0155426640479603
ANXA2	AL356124.1	0.36655745248243	0.000279395550496022	0.000865535235557
ANXA2	AL356235.1	0.28771651282143	0.00492484130556293	0.011004658260976
ANXA2	AL356481.1	0.232105217965	0.0243810901045884	0.045384664330802
ANXA2	AL358781.1	-0.252773412457403	0.0139714989275478	0.0277782526735282
ANXA2	AL359095.1	0.336941157985461	0.000897854651356209	0.00244642226771623
ANXA2	AL359183.1	0.368891326826344	0.000253597425413903	0.000793899981280719
ANXA2	AL359220.1	0.449376547877831	5.53641061526907e-06	2.74036780938099e-05
ANXA2	AL359504.2	-0.4929424908167	4.48025750110896e-07	3.06499716194174e-06
ANXA2	AL359532.1	0.278570436502344	0.00655305504863461	0.0141703900798419
ANXA2	AL359643.2	0.243453725251969	0.0180552554853475	0.0348110599897663
ANXA2	AL359715.1	-0.433962096326577	1.24445858897266e-05	5.55532032364763e-05
ANXA2	AL359715.2	-0.423535809376024	2.10562456026923e-05	8.80011597621372e-05
ANXA2	AL359715.4	-0.281934915308642	0.00590574776741827	0.0129280852010962
ANXA2	AL359851.1	0.368434217935152	0.000258470263497047	0.000807442914069478
ANXA2	AL359915.1	-0.312988428979197	0.00212989479481503	0.00523473040886374
ANXA2	AL360007.1	-0.437821914817652	1.0197651851458e-05	4.67159553423529e-05
ANXA2	AL365209.1	0.277878287339499	0.00669374979902513	0.0144439587676079
ANXA2	AL365259.1	-0.310023728983257	0.00235894857408516	0.00573794437374453
ANXA2	AL365295.1	0.267719037958096	0.00908852437730923	0.0189604118975577
ANXA2	AL365361.1	0.563352481739605	3.39855226955058e-09	4.22502796087561e-08
ANXA2	AL390719.2	0.39497161685081	8.16212074910877e-05	0.000290429070457293
ANXA2	AL390726.4	0.249605991625982	0.0152589156848424	0.0300833744760723
ANXA2	AL390728.2	0.231288905339012	0.0249012692299019	0.0461948934077275
ANXA2	AL390728.4	0.364879665183757	0.000299412691953525	0.000921005007519161
ANXA2	AL390728.6	0.303852641603131	0.00290822296176544	0.00689105972222763
ANXA2	AL390879.1	0.350263076347574	0.000538562960087988	0.0015530706803917
ANXA2	AL391822.1	0.281001309463899	0.00607942816415185	0.0132562188778208
ANXA2	AL442125.1	0.282163046609805	0.00586398263431455	0.0128492750417737
ANXA2	AL445250.1	0.499005636105325	3.06930712103784e-07	2.20578966273726e-06
ANXA2	AL445426.1	0.368586851302672	0.000256833652861622	0.000803330825357511
ANXA2	AL445487.1	0.32500808612602	0.00139275340213969	0.00359450904011371
ANXA2	AL449106.1	-0.300280834646369	0.00327621828702049	0.00767063243046279
ANXA2	AL449403.3	0.43636601113402	1.09962331283411e-05	4.99251633171432e-05
ANXA2	AL451064.2	0.31969204818226	0.00168419218582724	0.00424752591863042
ANXA2	AL451085.3	-0.246649939090402	0.0165518469708396	0.0322909877948368
ANXA2	AL512791.2	-0.246267833166111	0.0167256910075569	0.0325826203948184
ANXA2	AL513190.1	-0.304215050260602	0.00287304112268125	0.00682300510434362
ANXA2	AL513534.3	0.268383349286281	0.00891158795421436	0.0186455695830356
ANXA2	AL589743.1	0.345561635627499	0.000646677267579778	0.00182703173387613
ANXA2	AL589935.1	0.31767850857225	0.00180826644054819	0.00452461231195903
ANXA2	AL590004.3	0.486895972539074	6.4862578866429e-07	4.23654832342089e-06
ANXA2	AL590560.2	0.309856325683523	0.0023725204386051	0.00576885877370472
ANXA2	AL590560.3	0.352486861687544	0.000493431199579035	0.00143571592510924
ANXA2	AL590652.1	0.41138499647446	3.803852866799e-05	0.000148260116107852
ANXA2	AL590764.1	0.388988531950432	0.000106763056486533	0.000368899729361509
ANXA2	AL591623.1	-0.31477584392467	0.002001688299017	0.00495177853776058
ANXA2	AL592494.1	-0.412264718126958	3.64719147948549e-05	0.000142758598147736
ANXA2	AL596325.2	-0.293665739305136	0.00406945972685134	0.00930694510881186
ANXA2	AL662907.1	0.258044709076832	0.0120375037194924	0.0243210665725118
ANXA2	AL683842.1	0.23827620980131	0.020740229725896	0.0393923732784583
ANXA2	AL691447.2	0.261731196395969	0.0108276942148153	0.0221465529480396
ANXA2	AL845472.2	0.430352086125085	1.49594373397394e-05	6.51851653458154e-05
ANXA2	ALAD	-0.28764515677234	0.00493600514202228	0.0110229618473677
ANXA2	ALCAM	0.549163391539284	9.96316614971146e-09	1.08176909520541e-07
ANXA2	ALDH18A1	0.579385706198364	9.46904113471619e-10	1.38934903216891e-08
ANXA2	ALDH1A1	0.367770219420527	0.000265702515996218	0.000827202635137955
ANXA2	ALDH1A3	0.459432385023158	3.1942112925649e-06	1.69063174849155e-05
ANXA2	ALDH1B1	0.256421312252774	0.0126065914814953	0.0253331254958642
ANXA2	ALDH1L1	-0.297789539206676	0.00355704271576523	0.00826241508182322
ANXA2	ALDH1L1-AS2	-0.318635773437019	0.00174828491475128	0.00439315426605941
ANXA2	ALDH1L2	0.599288003049828	1.75490066683919e-10	3.22159944008493e-09
ANXA2	ALDH2	-0.246684314394932	0.0165362842822605	0.0322678566627732
ANXA2	ALDH3A1	0.548230709799316	1.06744141596306e-08	1.14716798264736e-07
ANXA2	ALDH3B1	0.408098325480202	4.44645059713278e-05	0.000170198457137484
ANXA2	ALDH6A1	-0.348842943027249	0.000569331621555048	0.00163264813298586
ANXA2	ALDOA	0.71754306337009	4.05808224032998e-16	5.35693553633033e-14
ANXA2	ALG1	0.665257932865619	2.60051135965734e-13	1.21914159886739e-11
ANXA2	ALG11	0.37429976612452	0.000202028416425332	0.000648695819422992
ANXA2	ALG12	0.256251714537546	0.0126673747330226	0.025445076986495
ANXA2	ALG13	0.295986306972974	0.0037735458893943	0.00870701452054928
ANXA2	ALG14	0.244123835184793	0.0177306601536483	0.0342603575228257
ANXA2	ALG2	0.387289191716304	0.000115116687952423	0.000394638022170744
ANXA2	ALG3	0.357883718466925	0.000397944588484099	0.00118292713599014
ANXA2	ALG5	0.42146007721721	2.33324599128837e-05	9.64494866402992e-05
ANXA2	ALG6	0.381712796601545	0.000146979419793586	0.000489159405897879
ANXA2	ALG9	0.520490366759677	7.56335711772543e-08	6.39792413858182e-07
ANXA2	ALKAL2	0.443548648394311	7.55499557507549e-06	3.59135243340179e-05
ANXA2	ALKBH1	0.304178024257437	0.00287661791716619	0.00682907459866772
ANXA2	ALKBH3	0.441210798422505	8.54471894711322e-06	3.98998803057544e-05
ANXA2	ALKBH7	-0.284858707153173	0.00538994028511024	0.0119185752502465
ANXA2	ALKBH8	0.343668099885641	0.000695570814072328	0.00194924977435213
ANXA2	ALMS1	0.376945010005701	0.000180505894091645	0.000587105003233725
ANXA2	ALOX5	0.637935814140072	4.67074876808768e-12	1.45979087276759e-10
ANXA2	ALOX5AP	0.59840001116707	1.89665337411467e-10	3.42233362874198e-09
ANXA2	ALPK1	0.437394813168101	1.04260893362889e-05	4.7631940467358e-05
ANXA2	ALPK3	0.44590618976998	6.66683163055073e-06	3.23272055744322e-05
ANXA2	ALYREF	0.432301871029144	1.35473789963024e-05	5.98844094752779e-05
ANXA2	AMBRA1	0.312599865724979	0.00215872678168133	0.00529910115909419
ANXA2	AMD1	0.605027658153758	1.05605008905041e-10	2.08559498393666e-09
ANXA2	AMD1P4	-0.286504415976583	0.00511755914779646	0.0113726685458562
ANXA2	AMFR	0.430990021293229	1.44829148728681e-05	6.34358626771662e-05
ANXA2	AMIGO1	0.288089045414735	0.00486692157362456	0.0108977548682934
ANXA2	AMIGO2	0.517185122780499	9.44160892519338e-08	7.80576362109622e-07
ANXA2	AMMECR1	0.462525932559721	2.68746367589569e-06	1.45898156539088e-05
ANXA2	AMN	-0.275779649705368	0.00713680612968528	0.015300781599758
ANXA2	AMN1	0.473383994143322	1.44593887575715e-06	8.46346661087144e-06
ANXA2	AMOT	0.527078616009596	4.82632221933674e-08	4.3116720984413e-07
ANXA2	AMOTL2	0.430675176311125	1.4716288833307e-05	6.42896441193782e-05
ANXA2	AMPD3	0.676957868170538	6.8697634477195e-14	3.90486695689778e-12
ANXA2	AMPH	0.418152330268545	2.74408190650066e-05	0.000110963328202208
ANXA2	AMT	-0.249546924181968	0.015283868518224	0.0301277946574482
ANXA2	ANAPC1	0.47966461446635	1.00039556693658e-06	6.17628832325617e-06
ANXA2	ANAPC13	0.287116022278243	0.00501949439215237	0.0111850421203283
ANXA2	ANAPC1P1	0.284851425840352	0.00539117348330938	0.0119199885336201
ANXA2	ANAPC4	0.410225766788796	4.01989194035719e-05	0.000155652512125178
ANXA2	ANAPC5	0.328414331428437	0.00123089648861369	0.00322688625285282
ANXA2	ANAPC7	0.542712019846193	1.59838301399897e-08	1.63713911056097e-07
ANXA2	ANGPT1	0.609550446461458	7.0267837747307e-11	1.48257009926363e-09
ANXA2	ANGPTL2	0.6327652302245	7.81378766228346e-12	2.30225623265371e-10
ANXA2	ANK2	0.442334409696507	8.05473924521318e-06	3.79385781584983e-05
ANXA2	ANK3	0.538857205401671	2.11005625392287e-08	2.08152796140424e-07
ANXA2	ANKDD1A	0.446292187779782	6.53112564540635e-06	3.17535827659507e-05
ANXA2	ANKDD1B	0.309763846277908	0.00238004812045803	0.00578646135187089
ANXA2	ANKEF1	0.363285506394304	0.000319647870343633	0.000974732371426031
ANXA2	ANKFY1	0.539037376204962	2.08300512190209e-08	2.05686504778373e-07
ANXA2	ANKH	0.455443065902308	3.98137449506741e-06	2.05786396814857e-05
ANXA2	ANKIB1	0.524386727742158	5.80539960441147e-08	5.04826512887611e-07
ANXA2	ANKLE1	0.250211643266903	0.0150050888758001	0.0296306572476064
ANXA2	ANKLE2	0.478548605110397	1.06863928378153e-06	6.53926417477171e-06
ANXA2	ANKMY2	0.402226095931037	5.8530668785051e-05	0.000216163789650662
ANXA2	ANKRA2	0.289845120190895	0.00460197743576761	0.0103751322751323
ANXA2	ANKRD10	0.32656257184335	0.00131663397325856	0.00342249288630275
ANXA2	ANKRD12	0.406051960710777	4.89626595239053e-05	0.000185295315606782
ANXA2	ANKRD13A	0.629277423091643	1.09967306511208e-11	3.02259452759917e-10
ANXA2	ANKRD13B	0.317595369071433	0.0018135626912561	0.00453673300087939
ANXA2	ANKRD13C	0.342556533389014	0.00072582385793776	0.00202434180353353
ANXA2	ANKRD13D	0.363789336448405	0.000313120459940692	0.000957738114132619
ANXA2	ANKRD17	0.253976049689718	0.0135079836782068	0.0269635587448487
ANXA2	ANKRD18A	0.308159362470602	0.00251411962059073	0.0060734180336086
ANXA2	ANKRD18B	0.413659548259274	3.41109515095666e-05	0.000134387638334863
ANXA2	ANKRD20A5P	0.301886072146604	0.00310596306540175	0.00730354493229652
ANXA2	ANKRD22	0.291383909922359	0.00438045840212355	0.00992366465378898
ANXA2	ANKRD24	-0.284443375310653	0.00546068461896052	0.0120550816238797
ANXA2	ANKRD27	0.45727559487554	3.59944839752783e-06	1.88031585775569e-05
ANXA2	ANKRD28	0.267845212070051	0.00905468307561965	0.0188976717196077
ANXA2	ANKRD29	0.577250456414464	1.1270658722717e-09	1.62227953566225e-08
ANXA2	ANKRD33B	0.537542896634099	2.31778231783661e-08	2.24776714390486e-07
ANXA2	ANKRD36	0.386600601342244	0.000118671120827162	0.000405783237797718
ANXA2	ANKRD36B	0.374731984986524	0.000198356991847289	0.000638644583025651
ANXA2	ANKRD36BP2	0.404531199351327	5.25764442310179e-05	0.000196965338591369
ANXA2	ANKRD36C	0.362366321243095	0.000331880176834295	0.00100743959881696
ANXA2	ANKRD40	0.46198735715172	2.76984972211318e-06	1.49682291069757e-05
ANXA2	ANKRD42	0.243867226065607	0.017854360151989	0.0344734157476577
ANXA2	ANKRD44	0.637831870710825	4.71976588298726e-12	1.4728165232059e-10
ANXA2	ANKRD44-IT1	0.26216557554608	0.0106923937345742	0.0219167310536553
ANXA2	ANKRD49	0.327443052769444	0.0012752133666506	0.00332862705891041
ANXA2	ANKRD50	0.546618361124373	1.20198289254181e-08	1.27472445765599e-07
ANXA2	ANKRD52	0.288058422615782	0.00487165970467811	0.01090471351789
ANXA2	ANKRD55	-0.293277111603096	0.00412099270201738	0.0094134470134311
ANXA2	ANKRD6	0.535749610401372	2.63288638140527e-08	2.51805840051939e-07
ANXA2	ANKRD65	0.32561327205616	0.00136265676557175	0.00352841760242576
ANXA2	ANKS1B	0.440711894152034	8.77114106006068e-06	4.08525871332678e-05
ANXA2	ANKS6	0.400495381714766	6.34076720904188e-05	0.000232209333910249
ANXA2	ANLN	0.479274585579555	1.02376268925478e-06	6.29151557730391e-06
ANXA2	ANO10	0.612696365212812	5.2726947658608e-11	1.16644565024252e-09
ANXA2	ANO2	0.343642726737735	0.000696248330510458	0.00195087596029777
ANXA2	ANO3	0.348871100330562	0.000568706236543768	0.00163108785538175
ANXA2	ANO6	0.267637557684181	0.00911043726419566	0.0189962510346135
ANXA2	ANO9	0.52056533797295	7.52519362034454e-08	6.37101307984022e-07
ANXA2	ANOS1	0.613846544480708	4.74337921520163e-11	1.0634179212628e-09
ANXA2	ANP32A	0.395796482344202	7.86230251606754e-05	0.000281106735539728
ANXA2	ANP32B	0.271111549596542	0.00821628075265561	0.0173499971902794
ANXA2	ANP32E	0.389053299201273	0.000106456090524995	0.000367902421009992
ANXA2	ANPEP	-0.235374555387262	0.0223895871614754	0.0420998094269518
ANXA2	ANTKMT	0.245181034985511	0.0172287898130095	0.0334328498644136
ANXA2	ANTXR1	0.636210081389371	5.551882098469e-12	1.70074067642413e-10
ANXA2	ANTXR2	0.425761804834645	1.88472415781652e-05	7.99513535445847e-05
ANXA2	ANXA1	0.726883909188901	1.09508553198673e-16	1.75783129594509e-14
ANXA2	ANXA11	0.56271701248843	3.57013986681736e-09	4.40829885708863e-08
ANXA2	ANXA13	0.523764681680944	6.05716913792632e-08	5.24318803936547e-07
ANXA2	ANXA2P2	0.695303975181252	7.50145834049758e-15	6.02067046408336e-13
ANXA2	ANXA2R	0.364297145112622	0.000306665885332176	0.000939940363731033
ANXA2	ANXA3	0.49826696408809	3.21530609718408e-07	2.29159268623706e-06
ANXA2	ANXA4	0.623892207479087	1.84832944791945e-11	4.6945228319625e-10
ANXA2	ANXA5	0.739770051709759	1.64091343201322e-17	3.69943011385903e-15
ANXA2	ANXA6	0.468903412344563	1.87219990642316e-06	1.07055261106813e-05
ANXA2	ANXA7	0.452608932643211	4.64805865612881e-06	2.36169402216319e-05
ANXA2	ANXA8	0.542287780407341	1.64827317654439e-08	1.67881224808951e-07
ANXA2	ANXA8L1	0.451087495903084	5.04800534716889e-06	2.54046218437281e-05
ANXA2	AOAH	0.601320126971445	1.46777934029711e-10	2.75758356395707e-09
ANXA2	AOC3	0.444485582695076	7.1894689375778e-06	3.44452469514084e-05
ANXA2	AOX1	-0.289916785198093	0.00459144335414548	0.0103548736541451
ANXA2	AP000253.1	-0.334895908564918	0.000969228393776083	0.00261462324833519
ANXA2	AP000254.2	0.275364542013432	0.00722744712222775	0.0154782754747465
ANXA2	AP000320.1	-0.277199368533395	0.00683434313574032	0.0147089021794089
ANXA2	AP000355.1	-0.30113523971915	0.00318458484029682	0.00747220742109313
ANXA2	AP000424.1	0.470366840201632	1.72139184526449e-06	9.91666017089634e-06
ANXA2	AP000640.1	0.233572272821853	0.0234695048484949	0.0439041222063258
ANXA2	AP000787.1	0.37946163247299	0.000162016924329795	0.000533454149438356
ANXA2	AP000864.2	0.293131202469594	0.00414049048077788	0.00944830450321939
ANXA2	AP000866.6	0.231110821001786	0.0250159974522212	0.0463777130997706
ANXA2	AP000897.1	0.262263782104048	0.0106620100744724	0.0218669569463236
ANXA2	AP000941.1	0.304245261993055	0.00287012556083029	0.0068175803137746
ANXA2	AP000974.1	0.275961405081675	0.0070974358229277	0.0152245082090062
ANXA2	AP001029.2	0.333345255426806	0.00102674499957095	0.00275202223034879
ANXA2	AP001033.4	0.230040343779941	0.0257151640194411	0.0475158638963151
ANXA2	AP001062.1	0.382486879220255	0.000142114733405657	0.000475017845374731
ANXA2	AP001094.2	0.35256609577025	0.000491889085488228	0.00143205956185741
ANXA2	AP001282.1	0.252410435444287	0.0141140816253236	0.0280228624393546
ANXA2	AP001636.2	0.289133517338737	0.00470775025650531	0.010580310136288
ANXA2	AP001636.3	0.314408450435103	0.00202745698960082	0.0050093491560572
ANXA2	AP001816.1	0.247453083414533	0.0161915277922201	0.0317113719034549
ANXA2	AP001880.2	-0.452928076155768	4.56804171637695e-06	2.32752049362884e-05
ANXA2	AP001922.3	-0.231923951903789	0.0244957911940391	0.0455690756822172
ANXA2	AP001972.5	0.423792550585291	2.07896245161228e-05	8.70500450575968e-05
ANXA2	AP003108.3	-0.255207189179126	0.01304738363741	0.0261351455210774
ANXA2	AP003721.4	-0.323311313174574	0.00148037815140222	0.00378392198826567
ANXA2	AP004608.1	-0.311268693075787	0.00226018925409819	0.00551913075130586
ANXA2	AP004609.5	-0.39699592267562	7.44456514172748e-05	0.000267841491068248
ANXA2	AP004782.1	-0.238067086275424	0.0208555130405717	0.0395525396180596
ANXA2	AP006285.1	-0.320691443937603	0.00162551586835872	0.00411402319609203
ANXA2	AP006621.3	-0.230798295039771	0.0252184259556793	0.0467012198247074
ANXA2	AP1B1	0.5243841235192	5.80643255468579e-08	5.04826512887611e-07
ANXA2	AP1G1	0.408073141473207	4.45174399415139e-05	0.00017036857379868
ANXA2	AP1G2	0.329076985955374	0.00120146906498153	0.00315790893225759
ANXA2	AP1M2	0.648151425275403	1.64157045752922e-12	5.97976046878183e-11
ANXA2	AP1S1	0.340592878650268	0.0007822208644579	0.00216307354538971
ANXA2	AP1S2	0.559590946762552	4.54215616423231e-09	5.40239261620162e-08
ANXA2	AP1S3	0.644471411329728	2.40336849822629e-12	8.22928138513833e-11
ANXA2	AP2A1	0.323280091389268	0.00148203630306741	0.00378719541786138
ANXA2	AP2B1	0.55869826906768	4.8632538316973e-09	5.75700224973489e-08
ANXA2	AP2M1	0.540891619941361	1.82317376849664e-08	1.83093001325751e-07
ANXA2	AP2S1	0.32669435638238	0.00131035770400105	0.00340794910314726
ANXA2	AP3B1	0.691259833650876	1.23957087216503e-14	9.31535189138249e-13
ANXA2	AP3D1	0.340684082409981	0.000779515322323223	0.00215678088009038
ANXA2	AP3M1	0.483249924370195	8.08001260826698e-07	5.11598147632935e-06
ANXA2	AP3M2	0.555058689913372	6.41171380110506e-09	7.41504538439037e-08
ANXA2	AP3S1	0.329757152416766	0.00117193006374073	0.00308876615381029
ANXA2	AP4B1	0.529965708546164	3.95189426343372e-08	3.63237555638102e-07
ANXA2	AP4E1	0.567687558978401	2.42189242028823e-09	3.14532501055555e-08
ANXA2	AP4M1	0.544195897371955	1.43498144688853e-08	1.48570189534666e-07
ANXA2	AP4S1	0.352796219079106	0.000487435276224021	0.00142074212920322
ANXA2	AP5B1	0.305733288308286	0.00272977098825862	0.00652757178875094
ANXA2	AP5M1	0.407622024717539	4.54756505035161e-05	0.000173310456213828
ANXA2	AP5Z1	0.263604264118197	0.0102547718906752	0.0211081245369714
ANXA2	APAF1	0.657260880531979	6.24536134968855e-13	2.58911519589878e-11
ANXA2	APBA2	0.450085825498834	5.32877628924544e-06	2.65974866277885e-05
ANXA2	APBB1	0.43781718254889	1.02001569731386e-05	4.67167655024024e-05
ANXA2	APBB1IP	0.443492951724553	7.57726568703319e-06	3.59852866296618e-05
ANXA2	APBB2	0.302118633848892	0.00308196641895294	0.00725391861540067
ANXA2	APBB3	0.253324604608667	0.0137573741296465	0.0274068419292451
ANXA2	APC	0.525729775719569	5.29538546924449e-08	4.67658052114395e-07
ANXA2	APCDD1	0.519787487331436	7.93023001503528e-08	6.67449938136254e-07
ANXA2	APEH	0.319269308941731	0.00170958358455502	0.00430344933183999
ANXA2	APEX1	0.292226902711834	0.00426317851912165	0.00968750588744913
ANXA2	APEX2	0.578605293181764	1.0092900137501e-09	1.47069020522119e-08
ANXA2	APH1A	0.231053482174172	0.0250530328183955	0.0464335030021342
ANXA2	APH1B	0.690377683122335	1.38159024872283e-14	1.01216917186508e-12
ANXA2	API5	0.36489068156872	0.000299277057665275	0.000920728942357213
ANXA2	APIP	0.441059131378908	8.61296346372714e-06	4.01845609791399e-05
ANXA2	APLNR	0.417201000280493	2.87421230239341e-05	0.000115619626799366
ANXA2	APLP2	0.30360035007676	0.00293294268803826	0.00694471265464806
ANXA2	APOA2	0.285195504078238	0.00533317180088508	0.0118060560662797
ANXA2	APOBEC3C	0.607886629702718	8.16898699793797e-11	1.68632432215664e-09
ANXA2	APOBEC3D	0.411766931636591	3.73508144499656e-05	0.000145721192288267
ANXA2	APOBEC3F	0.360843559615227	0.000353096374702981	0.00106347624713529
ANXA2	APOBEC3G	0.56219196293655	3.71813848488804e-09	4.56855166560187e-08
ANXA2	APOBEC3H	0.409263222610428	4.20792114994672e-05	0.000162244307981708
ANXA2	APOBR	0.519564600043694	8.05006388192729e-08	6.7583486104967e-07
ANXA2	APOD	0.389199608120418	0.000105765668282185	0.00036592500362897
ANXA2	APOL2	0.461992217344906	2.7690957139986e-06	1.49682291069757e-05
ANXA2	APOL3	0.56225082994362	3.70125756025157e-09	4.55059638152253e-08
ANXA2	APOLD1	0.460998206176238	2.92740457847648e-06	1.56886679666481e-05
ANXA2	APOO	0.325592533713067	0.00136367826741373	0.0035297650554659
ANXA2	APOOL	0.241029107132297	0.0192728478987421	0.0369124045045511
ANXA2	APP	0.563676587234773	3.31410663778577e-09	4.12515816917937e-08
ANXA2	APPBP2	0.414777531774975	3.2322495507029e-05	0.000128045581904943
ANXA2	APPL1	0.524287756008973	5.84477955703584e-08	5.07466472574315e-07
ANXA2	APPL2	0.58253242149978	7.30858209895105e-10	1.1134905073307e-08
ANXA2	APRT	0.288815751076641	0.0047556782046677	0.0106679423745534
ANXA2	APTX	0.28447790085145	0.00545477255431134	0.0120433551168857
ANXA2	AQP1	0.596458717280539	2.24585052013589e-10	3.96681256043367e-09
ANXA2	AQP11	-0.276386765934237	0.00700604647516609	0.0150381175143568
ANXA2	AQP4	0.417783366271899	2.79388355889151e-05	0.00011272727450062
ANXA2	AQP7	-0.285174070977875	0.00533676855024635	0.0118127149432645
ANXA2	AQR	0.514470988899675	1.13080762367164e-07	9.15274504597479e-07
ANXA2	AR	-0.346346689268242	0.000627344403281741	0.00177993006954866
ANXA2	ARAP2	0.585359763676361	5.77762984852316e-10	9.1353934523733e-09
ANXA2	ARAP3	0.334428588095274	0.000986245359312542	0.00265588687888957
ANXA2	ARCN1	0.505732554007462	2.00006990759785e-07	1.50756584132047e-06
ANXA2	AREL1	0.607536164398496	8.43136962000855e-11	1.72276406746916e-09
ANXA2	ARF1	0.476769971685506	1.18658320086193e-06	7.16484860827402e-06
ANXA2	ARF3	0.608625848894188	7.64105418488688e-11	1.58878499709591e-09
ANXA2	ARF4	0.630318474697317	9.93489122733074e-12	2.79125799668956e-10
ANXA2	ARF5	0.335625710035346	0.000943187799841406	0.00255330048621395
ANXA2	ARF6	0.56614319058841	2.73411293027058e-09	3.48538601943324e-08
ANXA2	ARFGAP1	0.26656518820983	0.00940318735830408	0.0195335908835668
ANXA2	ARFGAP3	0.476475636593175	1.20725112964011e-06	7.26777495236389e-06
ANXA2	ARFGEF1	0.468244260606133	1.9441287598514e-06	1.10726493234227e-05
ANXA2	ARFGEF2	0.363048300754295	0.000322764174387776	0.000982425227760688
ANXA2	ARFGEF3	0.51692966214865	9.60392867465454e-08	7.91387387502848e-07
ANXA2	ARFIP1	0.620226005896041	2.61726682074515e-11	6.30437680171085e-10
ANXA2	ARFIP2	0.359000230967936	0.000380445642953692	0.0011364078315759
ANXA2	ARG2	0.293565714399814	0.00408266799892183	0.00933249521984932
ANXA2	ARGLU1	0.356438711593228	0.000421689908771563	0.0012464949940338
ANXA2	ARHGAP10	0.36942655991955	0.000247999519677177	0.000778734016012919
ANXA2	ARHGAP11A	0.584465865066004	6.22487155058967e-10	9.7579724736392e-09
ANXA2	ARHGAP12	0.458901317059164	3.28979605129365e-06	1.73709888866334e-05
ANXA2	ARHGAP15	0.577739130174723	1.0831422679344e-09	1.56805552713591e-08
ANXA2	ARHGAP17	0.257536671043256	0.0122131412222372	0.0246312874283032
ANXA2	ARHGAP18	0.68084805985213	4.35325913419117e-14	2.63891675309806e-12
ANXA2	ARHGAP19	0.466486286717559	2.14894545850046e-06	1.20308567591551e-05
ANXA2	ARHGAP21	0.545727111761513	1.28315501791109e-08	1.34727919593857e-07
ANXA2	ARHGAP22	0.598440687857713	1.88992638004918e-10	3.41459736691092e-09
ANXA2	ARHGAP23	0.546827120383376	1.18369172681276e-08	1.25665473537027e-07
ANXA2	ARHGAP24	0.523234467690936	6.27995042102461e-08	5.41733470326134e-07
ANXA2	ARHGAP25	0.579713321403106	9.21831823888114e-10	1.35605245940726e-08
ANXA2	ARHGAP26	0.324271085894371	0.0014302188226572	0.00367430517788923
ANXA2	ARHGAP27	0.510159800681658	1.50119657543598e-07	1.1784628046214e-06
ANXA2	ARHGAP28	0.431820511594337	1.38838694307299e-05	6.11692233548605e-05
ANXA2	ARHGAP30	0.619820550460992	2.71915916205641e-11	6.52630724720835e-10
ANXA2	ARHGAP31	0.639944179172962	3.81456163799254e-12	1.24050533656921e-10
ANXA2	ARHGAP4	0.471026709035977	1.65721490754769e-06	9.58673257556444e-06
ANXA2	ARHGAP44	0.403012758069029	5.64314684150625e-05	0.000209413244636255
ANXA2	ARHGAP6	0.398209200909468	7.04308445807139e-05	0.000254905284363641
ANXA2	ARHGAP8	0.295209098849328	0.0038704386134564	0.008903961336735
ANXA2	ARHGAP9	0.489742215662186	5.45427460342845e-07	3.62384171913218e-06
ANXA2	ARHGDIB	0.676631261875975	7.13573488451747e-14	4.0445909733854e-12
ANXA2	ARHGEF1	0.30260127684341	0.00303269526553523	0.00715641897012399
ANXA2	ARHGEF10	0.372361192703334	0.000219280586824351	0.000697948124148256
ANXA2	ARHGEF12	0.262227650426991	0.0106731798906179	0.0218840542106324
ANXA2	ARHGEF16	0.422529491616486	2.21324632162065e-05	9.21917945678187e-05
ANXA2	ARHGEF17	0.412513985342568	3.60390968858573e-05	0.000141180101330481
ANXA2	ARHGEF18	0.47477509480926	1.33348970323535e-06	7.91611564953173e-06
ANXA2	ARHGEF19	0.333691156390358	0.00101365216713919	0.00272165539055906
ANXA2	ARHGEF2	0.524118925074557	5.91254391690917e-08	5.12691534180179e-07
ANXA2	ARHGEF25	0.449879002558903	5.38855181412441e-06	2.68691083872779e-05
ANXA2	ARHGEF3	0.704608387418018	2.28769284311577e-15	2.25012533809402e-13
ANXA2	ARHGEF34P	0.350391989553721	0.000535846752705018	0.00154590439870973
ANXA2	ARHGEF35	0.314572025764416	0.00201594719767061	0.00498397985722779
ANXA2	ARHGEF35-AS1	0.4689799860988	1.86400888003504e-06	1.06617269606337e-05
ANXA2	ARHGEF37	0.424087369187818	2.04873607065395e-05	8.59099044047472e-05
ANXA2	ARHGEF38	0.491095877506253	5.02002377726173e-07	3.38349939841305e-06
ANXA2	ARHGEF39	0.312400467780346	0.00217365862892149	0.00532923514043374
ANXA2	ARHGEF5	0.330598074553525	0.00113632264970791	0.00301117668924233
ANXA2	ARHGEF6	0.642700884508771	2.88189597334661e-12	9.70222193040266e-11
ANXA2	ARHGEF7	0.305784350152641	0.00272506608551115	0.00651787471758031
ANXA2	ARHGEF9	0.341216889907269	0.000763879703177168	0.00212014202346459
ANXA2	ARID2	0.318302446228856	0.00176896365601379	0.00443733663681919
ANXA2	ARID3A	0.231444801278755	0.0248012037279292	0.0460390556759089
ANXA2	ARID3C	-0.3246216960875	0.00141228307013518	0.00363786342631102
ANXA2	ARID4B	0.338832336542697	0.000836155691220969	0.00229733862034078
ANXA2	ARID5B	0.587047548955544	5.01582916611618e-10	8.07077884668173e-09
ANXA2	ARIH1	0.406982155323493	4.68678169435111e-05	0.000178140319562711
ANXA2	ARIH2	0.328056065281718	0.00124707774348654	0.00326553328943814
ANXA2	ARL1	0.474747023164829	1.33567473513667e-06	7.92439785940785e-06
ANXA2	ARL10	0.313942042634887	0.00206060159042047	0.00508247952203894
ANXA2	ARL11	0.3924969068158	9.12659804765844e-05	0.000321215909184821
ANXA2	ARL13B	0.527778241862819	4.59889794866493e-08	4.14169153231427e-07
ANXA2	ARL14EP	0.350760976871679	0.000528141410930029	0.00152542930909904
ANXA2	ARL15	0.54799996684638	1.08577207082974e-08	1.16378293809822e-07
ANXA2	ARL2	0.59160198313162	3.41088764405371e-10	5.73675277266871e-09
ANXA2	ARL2BP	0.583848492317588	6.55295161569351e-10	1.02163927093155e-08
ANXA2	ARL3	0.341174421653867	0.000765115380113815	0.00212249966846173
ANXA2	ARL4A	0.600208933402381	1.61866310325308e-10	2.98515396753429e-09
ANXA2	ARL4AP3	-0.370817030877048	0.00023398519730679	0.000739356375426888
ANXA2	ARL4C	0.557235935787423	5.43667760950416e-09	6.39056451287059e-08
ANXA2	ARL5A	0.363590927152544	0.000315676177270708	0.000964232378891271
ANXA2	ARL5B	0.457062067609302	3.64210325631161e-06	1.90012485277932e-05
ANXA2	ARL6	0.500779854228824	2.74391612469441e-07	2.00497731398373e-06
ANXA2	ARL6IP5	0.519321823193957	8.18255257074416e-08	6.85237551469038e-07
ANXA2	ARL6IP6	0.402497084237124	5.77994629939557e-05	0.000213975318260834
ANXA2	ARL8A	0.520952642002116	7.33094272332561e-08	6.23021455923458e-07
ANXA2	ARL8B	0.579940120292153	9.04849187746295e-10	1.33498521706834e-08
ANXA2	ARMC1	0.378961701806401	0.000165544052657203	0.000543640166377543
ANXA2	ARMC10	0.290370028290676	0.00452531693840001	0.0102218264515362
ANXA2	ARMC2	0.31624735042875	0.00190141504401751	0.00473113750721867
ANXA2	ARMC5	-0.410177323954179	4.02916451248848e-05	0.000155951361772919
ANXA2	ARMC7	0.277855926865348	0.00669833926028148	0.014448739761078
ANXA2	ARMC8	0.524734153066305	5.66915403990022e-08	4.95002505703211e-07
ANXA2	ARMC9	0.505778087397131	1.99421766424883e-07	1.50485059921598e-06
ANXA2	ARMCX1	0.602765545834188	1.29163061750358e-10	2.47059755388078e-09
ANXA2	ARMCX2	0.611702525437295	5.77541581129135e-11	1.25687329993016e-09
ANXA2	ARMCX3	0.336389746369095	0.000916610028063241	0.00248907568183637
ANXA2	ARMCX5	0.431038221792294	1.44474948526474e-05	6.33083608251516e-05
ANXA2	ARMCX6	0.438588233230299	9.79952177304122e-06	4.51290806463328e-05
ANXA2	ARMH3	0.405822127261933	4.94935370435747e-05	0.00018712791045399
ANXA2	ARNT2	0.537967923938748	2.24856024458066e-08	2.18910050012183e-07
ANXA2	ARNTL2	0.662495151560463	3.53036532520922e-13	1.5882686154781e-11
ANXA2	ARPC1A	0.502701050116085	2.42861306471297e-07	1.79683337549652e-06
ANXA2	ARPC1B	0.802351544811087	2.46430870386256e-22	4.94463541430023e-19
ANXA2	ARPC2	0.765025820208301	2.81481283489996e-19	1.31347022168065e-16
ANXA2	ARPC3	0.570000185506195	2.01738044548012e-09	2.69678471942429e-08
ANXA2	ARPC4	0.63510014234258	6.20103826054187e-12	1.87103507816199e-10
ANXA2	ARPC4-TTLL3	0.33544967830563	0.000949409912065319	0.00256767982018399
ANXA2	ARPC5	0.7551555256378	1.46179181628271e-18	4.72802280248925e-16
ANXA2	ARPC5L	0.517985172388848	8.94998456731449e-08	7.42072067533741e-07
ANXA2	ARPIN	0.547711713252247	1.10909431281913e-08	1.18687879395817e-07
ANXA2	ARPP19	0.619654128014582	2.7620774260569e-11	6.60287351190136e-10
ANXA2	ARPP21	0.282096907282711	0.00587606405330856	0.0128729364810172
ANXA2	ARRB1	0.395329637805409	8.03070691874776e-05	0.00028639341422339
ANXA2	ARRDC2	0.643347158575484	2.69744875076166e-12	9.15808954044545e-11
ANXA2	ARRDC3-AS1	0.517004696961698	9.55597805965536e-08	7.8840748259451e-07
ANXA2	ARRDC4	0.468350535677025	1.93235778382226e-06	1.10149883330664e-05
ANXA2	ARSJ	0.630711457704922	9.56032785834023e-12	2.70951270630832e-10
ANXA2	ARSK	0.238380077871506	0.0206831738554711	0.0393111569015844
ANXA2	ARV1	0.33196673988959	0.00108046698228585	0.00287871066253693
ANXA2	ASAH1	0.658126233548403	5.68771518827909e-13	2.39253679775304e-11
ANXA2	ASAH2	0.267184224343003	0.00923320345072903	0.0192262585345452
ANXA2	ASAP1	0.519656117213816	8.00065311458276e-08	6.72472000118835e-07
ANXA2	ASAP2	0.462661423281802	2.6671047379897e-06	1.44962306561196e-05
ANXA2	ASAP3	0.404991145326525	5.14580729617767e-05	0.000193317025646517
ANXA2	ASB1	0.313502050161405	0.00209231633479222	0.00515183792583212
ANXA2	ASB2	0.322798258111873	0.00150784020586859	0.00384481048808658
ANXA2	ASB3	0.230083646430179	0.0256865622803602	0.0474717575900735
ANXA2	ASB4	-0.375171679990737	0.000194685403702563	0.000627729812838169
ANXA2	ASB6	0.365801072668029	0.000288261869689436	0.000889842217741312
ANXA2	ASB8	0.233205843445188	0.0236944231521374	0.0442629737033457
ANXA2	ASB9	-0.322224509546564	0.0015390970358402	0.00391505857303925
ANXA2	ASCC1	0.338793265669829	0.000837390217033401	0.00230041548531972
ANXA2	ASCC2	0.324009812600322	0.00144371848409874	0.00370200784452923
ANXA2	ASCC3	0.751264422665651	2.73967619887085e-18	7.85308613290624e-16
ANXA2	ASF1A	0.365535640953767	0.000291434221686538	0.000898667228852065
ANXA2	ASF1B	0.34641852823826	0.000625601961753035	0.00177573961841486
ANXA2	ASH1L	0.238778174745872	0.0204657396453276	0.0389495462376456
ANXA2	ASNS	0.477281928252479	1.15142936851599e-06	6.98622022354805e-06
ANXA2	ASNSD1	0.271223461150517	0.00818880802082483	0.0173010880212541
ANXA2	ASPA	-0.283645863290296	0.00559884131283877	0.0123275267137177
ANXA2	ASPG	-0.49212633502125	4.71165496970138e-07	3.2090752534643e-06
ANXA2	ASPH	0.502128055067868	2.51885545520794e-07	1.85735705721739e-06
ANXA2	ASPHD2	0.458127161364143	3.43397671208992e-06	1.8046815800965e-05
ANXA2	ASPM	0.398604071395479	6.91682720768616e-05	0.000250924132927541
ANXA2	ASPN	0.635136506570626	6.17865701789507e-12	1.86708965457928e-10
ANXA2	ASRGL1	0.544894544082792	1.3636932913191e-08	1.42364754892392e-07
ANXA2	ASTN1	0.269377710158106	0.00865239882457911	0.0181619816314656
ANXA2	ASTN2	0.395732814901146	7.88507424490247e-05	0.000281770284459427
ANXA2	ASXL2	0.471639168603547	1.59967824359452e-06	9.2740664425669e-06
ANXA2	ASXL3	-0.264933966043361	0.00986432790970702	0.0203881066654585
ANXA2	ATAD1	0.484077358361284	7.68872856391456e-07	4.9107580758309e-06
ANXA2	ATAD2	0.324560288618386	0.00141540961143957	0.00364385345824159
ANXA2	ATAD2B	0.437162618668298	1.05522875080459e-05	4.81317683221051e-05
ANXA2	ATAD3A	0.377439498578989	0.000176725802090146	0.000576585889258337
ANXA2	ATAD5	0.35251000104	0.00049298038615874	0.00143461224775564
ANXA2	ATE1	0.30400080050747	0.00289379355214875	0.00686416451399275
ANXA2	ATF2	0.386628936929185	0.000118522869965643	0.000405345387056523
ANXA2	ATF3	0.48311442361612	8.1458595728917e-07	5.15025349920751e-06
ANXA2	ATF4	0.439202897239741	9.4907832929039e-06	4.38078138422169e-05
ANXA2	ATF6	0.335166480946019	0.000959498467618914	0.00259220906863788
ANXA2	ATF6B	0.313544880387328	0.00208920989316976	0.00514630998918312
ANXA2	ATF7IP	0.390834419273027	9.83286294166022e-05	0.000343162649983164
ANXA2	ATG10	0.413975956660717	3.35956286713244e-05	0.000132617802339194
ANXA2	ATG101	0.428399133338965	1.65112556040114e-05	7.11857206047462e-05
ANXA2	ATG12	0.270753404098001	0.00830474648101065	0.0175202121902511
ANXA2	ATG13	0.553372231227664	7.27970209826225e-09	8.28985372313462e-08
ANXA2	ATG14	0.262775043177037	0.0105050501843294	0.0215768074468798
ANXA2	ATG16L1	0.500831111665532	2.73502103076912e-07	1.99920571884818e-06
ANXA2	ATG3	0.48564912388166	6.99437051082934e-07	4.53061029777146e-06
ANXA2	ATG4A	0.426682539256219	1.79986239206628e-05	7.68224609589662e-05
ANXA2	ATG4C	0.262378468922791	0.0106266232706689	0.0217997337619847
ANXA2	ATG5	0.360006512420638	0.000365283264883522	0.00109639621688674
ANXA2	ATG7	0.640979362160828	3.43450124852076e-12	1.13530918536358e-10
ANXA2	ATIC	0.232990616572869	0.0238273872281788	0.0444782328340689
ANXA2	ATL1	0.51055348215715	1.46309165413204e-07	1.15170396391367e-06
ANXA2	ATL3	0.646274813015289	1.99511508192007e-12	7.04788452794476e-11
ANXA2	ATM	0.433717478130273	1.26016018251626e-05	5.61641805024182e-05
ANXA2	ATMIN	0.31843093550813	0.00176096646979243	0.0044200390563404
ANXA2	ATOH7	-0.233155565772015	0.0237254271667777	0.0443085160183726
ANXA2	ATOX1	0.269144838733735	0.00871249716847843	0.0182804826608303
ANXA2	ATP10A	0.54178977005196	1.70873659629261e-08	1.73248104116277e-07
ANXA2	ATP10D	0.616769902965516	3.61802968546449e-11	8.35394311148963e-10
ANXA2	ATP11A	0.277803957560194	0.0067090166480588	0.0144702159564979
ANXA2	ATP11B	0.583147827900049	6.94538839323294e-10	1.06462351497493e-08
ANXA2	ATP13A1	0.309385803138329	0.00241104439484068	0.00585728555861515
ANXA2	ATP13A2	0.480921483802	9.28482301296943e-07	5.8019300453202e-06
ANXA2	ATP13A4	0.528007669493601	4.52656987378973e-08	4.09792108750621e-07
ANXA2	ATP1A1	0.606244032585681	9.47053409681722e-11	1.90789424350038e-09
ANXA2	ATP1A2	0.340783689566641	0.000776570257388908	0.0021507083801944
ANXA2	ATP1A3	0.280337699713784	0.00620561702152436	0.0134874031127477
ANXA2	ATP1B1	0.418918974631496	2.64324513695223e-05	0.000107383506120564
ANXA2	ATP1B2	0.327457565112344	0.00127454068333618	0.00332730403475676
ANXA2	ATP1B3	0.80697308055054	9.28465373794055e-23	2.06996196946419e-19
ANXA2	ATP2A2	0.449228350887814	5.58074512210808e-06	2.75874971360184e-05
ANXA2	ATP2A3	0.518043355425305	8.91519875161528e-08	7.40411684400499e-07
ANXA2	ATP2B1	0.405350936506362	5.05987295866975e-05	0.000190731450151622
ANXA2	ATP2B4	0.68111938695528	4.21582342916391e-14	2.56764361457863e-12
ANXA2	ATP2C1	0.58851650677492	4.43210405388588e-10	7.21835777931981e-09
ANXA2	ATP2C2	0.415505440081802	3.12055572708229e-05	0.000124308021965269
ANXA2	ATP5F1A	0.433857757344048	1.25113332889817e-05	5.57937936282783e-05
ANXA2	ATP5F1AP3	-0.287191793710676	0.00500746231002573	0.0111601389815246
ANXA2	ATP5F1B	0.367078064473533	0.000273439687097046	0.000848656971632209
ANXA2	ATP5F1E	0.268327119631566	0.00892644635923682	0.018672763365105
ANXA2	ATP5MC1	0.2356279535421	0.0222412136716917	0.0418600461797669
ANXA2	ATP5MD	0.230152530930215	0.0256411192986018	0.0474037948202426
ANXA2	ATP5MG	0.228445411358836	0.0267876687919731	0.0491940851465258
ANXA2	ATP5PB	0.340577715962995	0.000782671492851059	0.00216402142814613
ANXA2	ATP5PD	0.287611930731202	0.00494121111831957	0.011033318616635
ANXA2	ATP5PO	0.293402534491062	0.00410429802940817	0.00937637936469031
ANXA2	ATP6AP1	0.536493347625966	2.49753611036725e-08	2.40350417527668e-07
ANXA2	ATP6AP2	0.609944195035379	6.77986417289694e-11	1.43499973237529e-09
ANXA2	ATP6V0A1	0.411831891580893	3.72350087496744e-05	0.000145382457785993
ANXA2	ATP6V0A2	0.491347734325072	4.9429344387058e-07	3.33714601321103e-06
ANXA2	ATP6V0B	0.539075746915409	2.07728699727672e-08	2.05425153279238e-07
ANXA2	ATP6V0C	0.228469185176083	0.0267714075307229	0.0491732233709222
ANXA2	ATP6V0D1	0.639159316967714	4.12941715578152e-12	1.32359033914946e-10
ANXA2	ATP6V0E1	0.519914522382012	7.86269246227522e-08	6.62599429884722e-07
ANXA2	ATP6V0E2-AS1	0.495631917902549	3.7916807931479e-07	2.6490276850457e-06
ANXA2	ATP6V1A	0.405331691402264	5.06443548366224e-05	0.000190850750258667
ANXA2	ATP6V1B2	0.633696870293126	7.1269609488602e-12	2.12485098720475e-10
ANXA2	ATP6V1C1	0.577726809239315	1.08422926387414e-09	1.56849748951944e-08
ANXA2	ATP6V1C2	0.243618033949612	0.0179751957657842	0.0346700281688416
ANXA2	ATP6V1D	0.386381968165994	0.000119820797875122	0.000409017405471986
ANXA2	ATP6V1E1	0.643035089162437	2.7850457892339e-12	9.39192332117281e-11
ANXA2	ATP6V1E2	0.449654982496972	5.45400956334541e-06	2.71146436790202e-05
ANXA2	ATP6V1F	0.540802962641464	1.83485860767257e-08	1.83898291523228e-07
ANXA2	ATP6V1FNB	0.25803443179132	0.0120410348138785	0.0243257514640024
ANXA2	ATP6V1G1	0.454912101270128	4.09897943525027e-06	2.10995439631341e-05
ANXA2	ATP6V1G1P4	-0.22914907147962	0.0263099017710456	0.0484275001409073
ANXA2	ATP6V1H	0.586534336514671	5.23663479589647e-10	8.37235674738348e-09
ANXA2	ATP7A	0.523990562404684	5.96456560258177e-08	5.16971960327444e-07
ANXA2	ATP7B	-0.259195133590441	0.0116479006705408	0.0236016358671748
ANXA2	ATP8A1	0.472258167736215	1.54344933416392e-06	8.97921452304989e-06
ANXA2	ATP8B1	0.736265095284531	2.78008991290324e-17	5.57825041024035e-15
ANXA2	ATP8B2	0.576232156746552	1.2241443259108e-09	1.74697410379802e-08
ANXA2	ATP8B4	0.485605074417347	7.01299351633225e-07	4.54068134576336e-06
ANXA2	ATP9A	0.622801327716942	2.05085964294457e-11	5.10552093494823e-10
ANXA2	ATP9B	0.257160934148134	0.0123444726301972	0.0248568661043636
ANXA2	ATPAF1	0.247408230914397	0.0162114699723408	0.0317411343671953
ANXA2	ATPAF2	0.357184454627663	0.000409277547318923	0.00121434221726512
ANXA2	ATR	0.545644086278004	1.2909777909138e-08	1.35407576448956e-07
ANXA2	ATRAID	0.325327921644228	0.00137677329767203	0.00355808297498574
ANXA2	ATRN	0.324586950546742	0.00141405135792816	0.00364129113152317
ANXA2	ATRX	0.41183583041036	3.72279976915041e-05	0.000145382457785993
ANXA2	ATXN10	0.416880400153651	2.9193507117811e-05	0.000117106701383222
ANXA2	ATXN1L	0.368971661218109	0.000252749855551482	0.000791668100474632
ANXA2	ATXN3	0.247132812405157	0.0163343917421046	0.0319475163568895
ANXA2	ATXN7L3	0.28156042033204	0.00597488032343284	0.0130594742581351
ANXA2	ATXN7L3B	0.382482100115393	0.000142144304447034	0.000475035667835971
ANXA2	AURKA	0.344777926168045	0.00066651915643301	0.00187648475849984
ANXA2	AURKB	0.235765734862405	0.022160891416378	0.0417206123352998
ANXA2	AVL9	0.372028362592983	0.000222375939160429	0.000707015246276976
ANXA2	AXIN1	0.324115000316485	0.00143826973771491	0.003690866132146
ANXA2	AXIN2	0.254219431970731	0.0134158237363529	0.0268009262514856
ANXA2	AXL	0.489869378072058	5.41201293776635e-07	3.60053181685285e-06
ANXA2	AZGP1	-0.311766637659876	0.00222174324897676	0.00543186039852793
ANXA2	AZGP1P1	-0.433459900215044	1.27689445332186e-05	5.68090625408052e-05
ANXA2	AZGP1P2	-0.411152829906067	3.84623265537404e-05	0.000149766462701495
ANXA2	AZI2	0.394487203635419	8.34311118193754e-05	0.000296343646425167
ANXA2	AZIN1	0.363464861784568	0.000317309993072912	0.000968927866535987
ANXA2	B2M	0.524755428944999	5.6609103173444e-08	4.94928825784381e-07
ANXA2	B3GALNT1	0.6021257542877	1.3669376589115e-10	2.59485374891762e-09
ANXA2	B3GALNT2	0.485370049484177	7.1131528132795e-07	4.59341485800767e-06
ANXA2	B3GALT2	0.517487652638636	9.25275854436927e-08	7.65278648774812e-07
ANXA2	B3GALT4	0.521080037207661	7.26809868277815e-08	6.17942373177727e-07
ANXA2	B3GALT5	0.485586092043699	7.02103326304395e-07	4.54442040074119e-06
ANXA2	B3GALT5-AS1	0.449771769825896	5.41979194529755e-06	2.69846464968723e-05
ANXA2	B3GALT6	0.461556710488004	2.8374346103209e-06	1.52731543889291e-05
ANXA2	B3GAT3	0.355630120007096	0.000435538291631154	0.00128344824331453
ANXA2	B3GLCT	0.259661471908052	0.0114931323214784	0.0233316167574326
ANXA2	B3GNT2	0.233646009964209	0.023424465151481	0.0438280392824008
ANXA2	B3GNT3	0.600850125057591	1.52987200905792e-10	2.86190171989917e-09
ANXA2	B3GNT5	0.538504545369974	2.16397884506533e-08	2.12012868780449e-07
ANXA2	B3GNT7	0.508614632782502	1.66007499210113e-07	1.28310495826306e-06
ANXA2	B3GNT9	0.580013780361693	8.99398379087995e-10	1.32889753139916e-08
ANXA2	B3GNTL1	0.320041519675738	0.00166345969800704	0.00420019751667799
ANXA2	B4GALNT1	0.47178248877184	1.58648957556701e-06	9.20824799934976e-06
ANXA2	B4GALNT3	0.582898573391812	7.09035446656449e-10	1.08435946929586e-08
ANXA2	B4GALT1	0.292020378655478	0.00429164879591917	0.00974447585041508
ANXA2	B4GALT1-AS1	-0.293009935280254	0.00415675796486071	0.00947680360924101
ANXA2	B4GALT2	0.364295013086928	0.00030669272670556	0.000939940363731033
ANXA2	B4GALT3	0.407002250714184	4.68234974730167e-05	0.000178005584842001
ANXA2	B4GALT4	0.534854280272773	2.805116598825e-08	2.66121345415715e-07
ANXA2	B4GALT5	0.578789547164333	9.94214916079468e-10	1.45188662963133e-08
ANXA2	B4GALT6	0.37415405923452	0.000203280185928236	0.000651984803492657
ANXA2	B4GALT7	0.450191922741768	5.2983551148993e-06	2.64914114442952e-05
ANXA2	B9D1	0.424498919143326	2.00722939963352e-05	8.43891040667192e-05
ANXA2	BAALC-AS1	0.463450801747944	2.55135667888822e-06	1.39795116771961e-05
ANXA2	BABAM1	0.353635267885993	0.00047150776635949	0.00137852299752341
ANXA2	BABAM2	0.532587483361571	3.29053720297151e-08	3.0903930809788e-07
ANXA2	BACE2	0.6217945580351	2.25660481193566e-11	5.52854402338083e-10
ANXA2	BACH1	0.483702481742308	7.86372576875059e-07	5.0011301917585e-06
ANXA2	BACH2	0.243286974714304	0.0181368188503003	0.0349347480302655
ANXA2	BAD	0.290816813889156	0.00446096447411811	0.0100912347433123
ANXA2	BAG1	0.437609569331563	1.03106318508812e-05	4.7179664330201e-05
ANXA2	BAG3	0.552741157473232	7.63252589579364e-09	8.61806020226992e-08
ANXA2	BAG5	0.531480748166798	3.55569828735377e-08	3.30914128644496e-07
ANXA2	BAIAP2-DT	0.269799062871367	0.00854458387731572	0.0179770447203879
ANXA2	BAIAP2L1	0.260566452317179	0.0111979024927042	0.0228061219565682
ANXA2	BAIAP2L2	0.351757342260797	0.000507839424623008	0.00147264244282746
ANXA2	BAK1	0.647826379731532	1.69814165577618e-12	6.12827559768868e-11
ANXA2	BAMBI	0.556935771386529	5.56212632770868e-09	6.52655349505699e-08
ANXA2	BANF1	0.422916784030396	2.17123147504621e-05	9.05356599060728e-05
ANXA2	BANK1	0.495473748499281	3.82922672940052e-07	2.67339715815663e-06
ANXA2	BAP1	0.275969258412432	0.00709573903184931	0.0152224958488246
ANXA2	BARD1	0.70324861838699	2.72904712939145e-15	2.57081364559809e-13
ANXA2	BASP1	0.478989791585392	1.04115037803854e-06	6.3866347708173e-06
ANXA2	BATF	0.525586101167852	5.34783379879095e-08	4.71252899309356e-07
ANXA2	BATF3	0.388633778318372	0.000108459041188785	0.000374244309794149
ANXA2	BAX	0.494185624205185	4.14840935155995e-07	2.86434389673263e-06
ANXA2	BAZ1A	0.430825264250151	1.46046020783591e-05	6.38712599612632e-05
ANXA2	BAZ1B	0.430242658485864	1.50426398992596e-05	6.54446161271994e-05
ANXA2	BBC3	0.50168400966896	2.59097043425903e-07	1.90641077240218e-06
ANXA2	BBIP1	0.243394550265952	0.0180841637437499	0.034853085807252
ANXA2	BBOF1	0.349810880051838	0.000548190808297465	0.0015781131375163
ANXA2	BBS12	0.466437025838893	2.15496816627185e-06	1.20612095554379e-05
ANXA2	BBS2	0.484401431505026	7.5404261750284e-07	4.8369134015967e-06
ANXA2	BBS5	0.399968293970836	6.49664933075828e-05	0.000237354823054743
ANXA2	BBS7	0.565281007316691	2.92481662569325e-09	3.69794868270542e-08
ANXA2	BBS9	0.240589940336252	0.0195007765670501	0.0373183673646027
ANXA2	BBX	0.601396245385822	1.45795384717392e-10	2.7416910912413e-09
ANXA2	BCAM	0.245372871412135	0.0171390478547701	0.0332812344145903
ANXA2	BCAP29	0.359397125480625	0.000374397557776068	0.00112006664630637
ANXA2	BCAP31	0.605300564095551	1.0305935600626e-10	2.0514741847873e-09
ANXA2	BCAR1	0.304804866849065	0.00281659943594344	0.00670801990293237
ANXA2	BCAR3	0.375548043934807	0.000191592645436847	0.000619150657221828
ANXA2	BCAR3-AS1	-0.274926567674885	0.0073241813494756	0.0156623360095095
ANXA2	BCAS1	0.346221592545637	0.000630389204128801	0.00178680030807238
ANXA2	BCAS2	0.392359201601974	9.18325800639259e-05	0.000323040097998365
ANXA2	BCAS4	0.378113269417498	0.000171692963098167	0.000561626883691672
ANXA2	BCAT1	0.73914549924101	1.80365951396361e-17	3.93374218996519e-15
ANXA2	BCKDHB	-0.322060802192677	0.0015481225199617	0.00393552240758031
ANXA2	BCKDK	0.257366769594133	0.0122723753368251	0.0247358323589548
ANXA2	BCL10	0.571179308717243	1.8368980511126e-09	2.48532430179193e-08
ANXA2	BCL11A	0.619645873089362	2.76422314976185e-11	6.60287351190136e-10
ANXA2	BCL11B	0.60543606679455	1.01817409507902e-10	2.03078163198414e-09
ANXA2	BCL2	0.721748386321323	2.26499579433915e-16	3.26957846139676e-14
ANXA2	BCL2A1	0.508249754082861	1.6998606165605e-07	1.31170929635501e-06
ANXA2	BCL2L1	0.491271651028648	4.9661031643719e-07	3.35061750819316e-06
ANXA2	BCL2L14	0.348630835859121	0.000574062887013744	0.00164480534455673
ANXA2	BCL6B	0.4448896023517	7.03703818127261e-06	3.38685946527308e-05
ANXA2	BCL7A	0.4399878163823	9.10980428975941e-06	4.2272947056897e-05
ANXA2	BCL7B	0.413324586991445	3.46645299710252e-05	0.000136434639832997
ANXA2	BCL7C	0.404027488809259	5.38271938895757e-05	0.000200863426705288
ANXA2	BCL9	0.271554634116603	0.00810798275654567	0.017159231516727
ANXA2	BCLAF1	0.447727762084459	6.04888422509307e-06	2.96387941334536e-05
ANXA2	BCLAF3	0.372759680718468	0.000215626953156396	0.000687231475917322
ANXA2	BCOR	0.271418971347554	0.00814100695910955	0.0172200405476
ANXA2	BCR	0.316207791125852	0.00190405027150142	0.00473627331831081
ANXA2	BCYRN1	0.292892016348761	0.00417263096106768	0.00950435239344113
ANXA2	BDH1	-0.260986300999003	0.0110632005646595	0.0225661400152377
ANXA2	BDKRB2	0.661878948488261	3.77781151600324e-13	1.68074918112206e-11
ANXA2	BDP1	0.408268690356408	4.4107957051122e-05	0.000169027150158664
ANXA2	BECN1	0.605532560719556	1.00941779919292e-10	2.02111906926845e-09
ANXA2	BEGAIN	0.267938746941465	0.00902966745043408	0.0188533067006202
ANXA2	BEND3	0.441564500843855	8.3875354812925e-06	3.9257266021025e-05
ANXA2	BEND4	0.325329219604989	0.00137670878723327	0.00355808297498574
ANXA2	BEND5	0.406012011150527	4.90545536082713e-05	0.000185573080345016
ANXA2	BEST1	0.466814076217513	2.10927243648914e-06	1.18650270362082e-05
ANXA2	BET1	0.32448815327718	0.0014190903745587	0.00365098709648934
ANXA2	BEX1	0.463057692318775	2.60839321576905e-06	1.42453483599363e-05
ANXA2	BEX2	0.482496753999163	8.45250933851681e-07	5.31826904601254e-06
ANXA2	BEX3	0.535241847258571	2.72928257039171e-08	2.60280678587974e-07
ANXA2	BEX4	0.60078645016248	1.53847586073842e-10	2.86625052420765e-09
ANXA2	BEX5	0.430845024043014	1.45899573401536e-05	6.38211236167826e-05
ANXA2	BFAR	0.436999973180175	1.06415384173767e-05	4.84837575714496e-05
ANXA2	BFSP1	0.36264386221838	0.000328142074536899	0.00099745049622525
ANXA2	BGN	0.490838631467775	5.09993882322872e-07	3.42551107755901e-06
ANXA2	BHLHA15	0.445773259396632	6.71417708318787e-06	3.25096436231092e-05
ANXA2	BHLHB9	0.273671893486081	0.00760765134050399	0.0161943055534917
ANXA2	BHLHE22	0.544459996845846	1.4076247414382e-08	1.46039247347247e-07
ANXA2	BHLHE40-AS1	0.361407992302077	0.000345090912638517	0.00104249460434987
ANXA2	BHLHE41	0.508240950783667	1.70083161921332e-07	1.31170929635501e-06
ANXA2	BICC1	0.647307400107933	1.79238279356338e-12	6.42217156300879e-11
ANXA2	BICD1	0.575105664292851	1.34086712348978e-09	1.88936087309146e-08
ANXA2	BICD2	0.604290213631747	1.12789773983825e-10	2.20832138528169e-09
ANXA2	BICDL1	0.647638338121816	1.73172222127391e-12	6.21592242752432e-11
ANXA2	BICDL2	0.488103500278394	6.02766440569803e-07	3.96671322729849e-06
ANXA2	BICRAL	0.258363145024819	0.0119285411455	0.0241179139544999
ANXA2	BID	0.402189000249722	5.86314315299932e-05	0.000216496075386329
ANXA2	BIK	0.322318522734057	0.00153393548823382	0.00390291853555816
ANXA2	BIN1	0.351025951297073	0.000522670898533373	0.00151049857108917
ANXA2	BIN2	0.60644088131198	9.30463513106707e-11	1.88203128936352e-09
ANXA2	BIRC2	0.285213254842472	0.00533019462495588	0.0118007674224583
ANXA2	BIRC3	0.730033482658003	6.95545484696151e-17	1.2031138060714e-14
ANXA2	BIRC5	0.390197611480245	0.000101165875363779	0.0003518637964686
ANXA2	BLK	0.305944457481866	0.00271036080102088	0.00648811613844952
ANXA2	BLM	0.535061113266803	2.76439955448747e-08	2.6312939782159e-07
ANXA2	BLMH	0.332957996583408	0.00104158578495227	0.00278621767431906
ANXA2	BLOC1S2	0.619771250418189	2.73180566879612e-11	6.5488268511821e-10
ANXA2	BLOC1S4	0.429088614555505	1.59469290753149e-05	6.8989894759852e-05
ANXA2	BLOC1S5	0.410453139383045	3.97663544388899e-05	0.000154185874747116
ANXA2	BLOC1S6	0.510780116557759	1.44157451000392e-07	1.13654980523492e-06
ANXA2	BLVRA	0.620673553250858	2.50906399323972e-11	6.0729033805012e-10
ANXA2	BLZF1	0.6654443525853	2.54712440395359e-13	1.19971951092321e-11
ANXA2	BMI1	0.236476235662644	0.0217506190993899	0.0410367815918437
ANXA2	BMP2	0.640182673700267	3.72356199613828e-12	1.21682852528525e-10
ANXA2	BMP2K	0.379756060878284	0.000159972333810338	0.000527245516511259
ANXA2	BMP4	0.322571508345802	0.0015201237502963	0.0038712124698179
ANXA2	BMP5	0.54519340303242	1.33424299961171e-08	1.39653551315644e-07
ANXA2	BMPR1A	0.518781870426899	8.48469985284131e-08	7.08175967334696e-07
ANXA2	BMPR1B	0.349429655123191	0.000556429813016626	0.00159869839108368
ANXA2	BMPR2	0.441443726843531	8.44089867441241e-06	3.94794013757774e-05
ANXA2	BMS1	0.505469703561963	2.03417349648305e-07	1.53212054080077e-06
ANXA2	BMT2	0.465975038174995	2.21223253876046e-06	1.23335498444647e-05
ANXA2	BMX	0.386814987841594	0.000117553715756955	0.000402236580263183
ANXA2	BNC2	0.51204084512748	1.32726638312005e-07	1.05541917260708e-06
ANXA2	BNIP1	0.391437151404589	9.57114268194224e-05	0.000334923226217599
ANXA2	BNIP2	0.297805105673838	0.00355522316202974	0.00825929752762843
ANXA2	BNIP3L	0.618574475660664	3.05675760298199e-11	7.19036826539668e-10
ANXA2	BOC	0.55315787415304	7.39775949542354e-09	8.39570386174622e-08
ANXA2	BOD1	0.264121865981638	0.0101012074404535	0.020826389173525
ANXA2	BOD1L1	0.412791194045592	3.55633975409832e-05	0.000139698428281094
ANXA2	BOLA2-SMG1P6	0.4013823662923	6.08628422496436e-05	0.0002237473304762
ANXA2	BOLA2B	0.424012414722797	2.05638154931277e-05	8.61764740746884e-05
ANXA2	BOLA3-AS1	0.334836099187431	0.000971391261878002	0.00262010561494584
ANXA2	BOP1	0.364503324160875	0.000304080367780807	0.000933216974536844
ANXA2	BORA	0.332811184295814	0.00104726286513856	0.00279991064477083
ANXA2	BORCS6	0.501017320171859	2.70293674929e-07	1.97935860855854e-06
ANXA2	BPGM	0.516472699549756	9.90092977828024e-08	8.12524155424102e-07
ANXA2	BPNT1	0.512763189923962	1.26571398045593e-07	1.01141182866779e-06
ANXA2	BPTF	0.348242872531125	0.000582810071239895	0.00166724894203429
ANXA2	BRAP	0.501901088944204	2.55547418169181e-07	1.88305506631091e-06
ANXA2	BRCA2	0.572670456996949	1.63072625444799e-09	2.23653604207102e-08
ANXA2	BRCC3	0.554354229510113	6.76151463680339e-09	7.77032022837686e-08
ANXA2	BRD3	0.268492438208599	0.00888282370463827	0.0185931418353397
ANXA2	BRD3OS	0.299661055041732	0.00334415952450956	0.00781420296486366
ANXA2	BRD7	0.494723731595787	4.01211810004078e-07	2.78654031420278e-06
ANXA2	BRF2	0.420822830846442	2.40761889582273e-05	9.90544866612325e-05
ANXA2	BRI3BP	0.455160045704706	4.04365981260702e-06	2.08468741366803e-05
ANXA2	BRINP1	0.407374229965175	4.60101383349098e-05	0.000175112561777307
ANXA2	BRIX1	0.444633231265185	7.13340675117412e-06	3.42256830373765e-05
ANXA2	BRK1	0.516163735702904	1.01066712383434e-07	8.25693641683065e-07
ANXA2	BRMS1	0.592055607265497	3.28128425739201e-10	5.55124924547162e-09
ANXA2	BRMS1L	0.401224113685695	6.13097954237204e-05	0.000225266626108213
ANXA2	BROX	0.46328283293334	2.57558183345492e-06	1.40930050417979e-05
ANXA2	BRPF1	0.361852474246893	0.000338904628790642	0.00102705352313612
ANXA2	BRSK1	0.401024686827857	6.18773895600745e-05	0.000227185694697693
ANXA2	BRWD1-AS2	-0.277602488437236	0.00675055199368834	0.0145488534643777
ANXA2	BRWD3	0.412035196315905	3.68747350319301e-05	0.000144172166487856
ANXA2	BSCL2	0.369640874289192	0.000245790177368921	0.000772279973208173
ANXA2	BSDC1	0.304868193004405	0.00281059911835719	0.00669531892554161
ANXA2	BSG	0.693781426172733	9.07164736585202e-15	7.21975285993027e-13
ANXA2	BSPRY	0.561214983680263	4.00929483959206e-09	4.854948760194e-08
ANXA2	BST1	0.293092022923878	0.0041457400289268	0.00945490721532351
ANXA2	BTAF1	0.304143424467833	0.00287996394701625	0.00683540059106707
ANXA2	BTBD1	0.523130339405855	6.32460971097979e-08	5.45117241627188e-07
ANXA2	BTBD10	0.577488970252076	1.10541833255732e-09	1.59455203758178e-08
ANXA2	BTBD2	0.28975783697889	0.00461483631766288	0.0104015482761518
ANXA2	BTBD3	0.622460509909255	2.11840038070053e-11	5.23469256634928e-10
ANXA2	BTBD6	0.406722818204605	4.74432941630886e-05	0.000180088856863862
ANXA2	BTBD7	0.542096909766696	1.67120125575033e-08	1.69871596740782e-07
ANXA2	BTBD8	0.260751808928045	0.0111382580901685	0.0227100039202552
ANXA2	BTBD9	0.316453303733687	0.00188774869171816	0.00470121354093643
ANXA2	BTC	0.414626982508399	3.25581189910098e-05	0.000128826396678093
ANXA2	BTF3	0.392174810754856	9.25963890644374e-05	0.000325384684164262
ANXA2	BTF3L4	0.490665357318816	5.15444584741683e-07	3.45668301899795e-06
ANXA2	BTF3L4P2	0.313416571060996	0.00209852852350625	0.00516459889907432
ANXA2	BTG1	0.491529783018079	4.88791272668195e-07	3.30890583201327e-06
ANXA2	BTG1P1	-0.299141725129704	0.00340205809089783	0.00793194231859923
ANXA2	BTG2	0.659198118701828	5.0633658115978e-13	2.17086399593397e-11
ANXA2	BTG3	0.664244682451706	2.91012275860933e-13	1.33925718237377e-11
ANXA2	BTK	0.655774472939526	7.32860935129416e-13	3.0071277430208e-11
ANXA2	BTLA	0.473307422558467	1.45238182684949e-06	8.49313297698386e-06
ANXA2	BTN2A1	0.420787101320587	2.41185385731044e-05	9.91677205879795e-05
ANXA2	BTN2A2	0.683440929320222	3.19936058188483e-14	2.01871604011066e-12
ANXA2	BTN3A1	0.514985745454289	1.09290592875835e-07	8.87460844214338e-07
ANXA2	BTN3A2	0.426935990551833	1.77713867009046e-05	7.604667821575e-05
ANXA2	BTN3A3	0.481558195816569	8.93947351414534e-07	5.60357813374965e-06
ANXA2	BTNL8	0.260000107914075	0.0113818737296172	0.0231327095493234
ANXA2	BTRC	0.301133534546066	0.00318476540569093	0.00747220742109313
ANXA2	BUB1	0.507967981965585	1.73120306576383e-07	1.33039408328423e-06
ANXA2	BUB1B	0.393245839098597	8.82408770011461e-05	0.000311772001589716
ANXA2	BUB3	0.654287711741131	8.59241601662208e-13	3.46198448541209e-11
ANXA2	BUD13	0.322717861678553	0.0015121851331804	0.00385344103343468
ANXA2	BUD23	0.460665311890384	2.98230404333924e-06	1.59148751674473e-05
ANXA2	BUD31	0.399339315017086	6.68733131044369e-05	0.000243618097666488
ANXA2	BVES	0.400688700432039	6.2844726953647e-05	0.000230484270942228
ANXA2	BX005266.2	0.257575158879242	0.0121997575629243	0.0246067687474947
ANXA2	BX284613.1	-0.264669743987135	0.00994085830359856	0.0205335929443798
ANXA2	BX322234.1	0.302612847559876	0.00303152277886527	0.00715449359655747
ANXA2	BX322639.1	0.403134913829581	5.61118589594609e-05	0.000208381352956058
ANXA2	BYSL	0.42336395934106	2.12364936509649e-05	8.86805921137588e-05
ANXA2	BZW1	0.352323349529957	0.000496627622752453	0.00144417338017754
ANXA2	BZW1P2	0.418473081502747	2.7014635721998e-05	0.000109416363698403
ANXA2	BZW2	0.462967781931502	2.62160642249833e-06	1.4305828900579e-05
ANXA2	C10orf105	0.276976226605311	0.00688111875781644	0.0147984617229997
ANXA2	C10orf142	0.384740717048907	0.000128786740099464	0.000435034670049789
ANXA2	C10orf62	-0.347259261624594	0.000605536692003559	0.00172488553734404
ANXA2	C10orf67	-0.26463594052267	0.00995068671866367	0.0205517785908375
ANXA2	C10orf88	0.34572048308699	0.000642722036849711	0.0018171364899802
ANXA2	C10orf90	0.387344359738738	0.000114836232059503	0.000393743847620287
ANXA2	C11orf21	0.357190877999387	0.000409172108230108	0.00121432308114733
ANXA2	C11orf45	0.46317681053544	2.59098441635348e-06	1.41618366423679e-05
ANXA2	C11orf49	0.490944882264827	5.06678622206198e-07	3.40746919065936e-06
ANXA2	C11orf52	0.308724191787287	0.00246616641423518	0.00597267701890511
ANXA2	C11orf58	0.400022426046856	6.48047736334994e-05	0.000236893383668458
ANXA2	C11orf68	0.379968310561045	0.000158513254758174	0.000522781631694429
ANXA2	C11orf71	-0.265095138716505	0.00981789912661186	0.020300509684199
ANXA2	C11orf80	0.716950515999641	4.40187532429735e-16	5.69829860529202e-14
ANXA2	C11orf96	0.428838076591228	1.61498646243037e-05	6.97925982525637e-05
ANXA2	C11orf98	0.356897983112696	0.000414005409564586	0.00122685253919856
ANXA2	C12orf10	0.341156822619758	0.000765627984860737	0.00212362807799705
ANXA2	C12orf4	0.682821863556831	3.44446716519844e-14	2.14637371645052e-12
ANXA2	C12orf43	0.280599942016819	0.00615547572604908	0.0134031058538442
ANXA2	C12orf49	0.690420478864261	1.37435136050482e-14	1.01216917186508e-12
ANXA2	C12orf57	0.334954375317406	0.000967118319109821	0.0026092818438804
ANXA2	C12orf75	0.566300380280476	2.70065298734209e-09	3.44492067330064e-08
ANXA2	C14orf119	0.47788193338927	1.11148394176308e-06	6.7643085506449e-06
ANXA2	C15orf39	0.369052667539277	0.000251897842698111	0.000789245817260713
ANXA2	C15orf41	0.354371410882139	0.000457928443109583	0.0013435201361301
ANXA2	C15orf48	0.618873227512226	2.97232012565264e-11	7.05116747102853e-10
ANXA2	C16orf54	0.531351955048292	3.58784719333478e-08	3.33442121047996e-07
ANXA2	C16orf72	0.240136200609725	0.019738697464763	0.0377268969928052
ANXA2	C16orf74	0.317717758663735	0.00180577094613829	0.00451893165805248
ANXA2	C16orf91	0.46594683973206	2.21577392271518e-06	1.23498621553556e-05
ANXA2	C17orf107	0.304341527639602	0.00286085322213517	0.00680130567560927
ANXA2	C17orf113	0.253076378271827	0.0138534486771912	0.0275653954490124
ANXA2	C17orf49	0.345693076241834	0.000643402871483574	0.00181854889650907
ANXA2	C17orf58	0.27949804342892	0.00636860274660455	0.013805749147647
ANXA2	C17orf75	0.263830799842167	0.010187312532924	0.0209864913730103
ANXA2	C17orf80	0.307944676381559	0.00253256506906107	0.00611135515462542
ANXA2	C17orf82	0.301090010704749	0.00318937737073349	0.00748127857654517
ANXA2	C18orf21	0.292101836350181	0.00428039929587297	0.00972443522097953
ANXA2	C18orf25	0.34649925984385	0.00062364911601495	0.00177044701653084
ANXA2	C18orf54	0.556502004823695	5.74831402892717e-09	6.71361589001302e-08
ANXA2	C19orf12	0.382845294611213	0.000139913180921555	0.000468361357222388
ANXA2	C19orf18	-0.331923916367555	0.00108217607043262	0.00288173362352097
ANXA2	C19orf38	0.380727542083851	0.000153394260116244	0.000507394630602117
ANXA2	C19orf47	0.278511452000691	0.00656494216829494	0.0141945651515989
ANXA2	C19orf48	0.29520256258674	0.00387126281333054	0.00890483644955603
ANXA2	C1D	0.248411767638151	0.0157703222810349	0.03095593001066
ANXA2	C1GALT1C1	0.377360480787333	0.00017732489316854	0.000578258407512881
ANXA2	C1orf109	0.425486987989138	1.9107706743247e-05	8.08681999163155e-05
ANXA2	C1orf112	0.24026948800339	0.0196685502467468	0.0376035693855145
ANXA2	C1orf116	0.508896535663448	1.6299448052161e-07	1.26419955611368e-06
ANXA2	C1orf122	0.455391638267875	3.99262471895575e-06	2.06261624577361e-05
ANXA2	C1orf131	0.298062330175545	0.00352527670451628	0.00819637046073224
ANXA2	C1orf162	0.365448729382112	0.000292479929562552	0.000901476157707006
ANXA2	C1orf198	0.685890467788193	2.38471313283086e-14	1.58441288113414e-12
ANXA2	C1orf21	0.313784380574699	0.00207191569109798	0.00510724672504679
ANXA2	C1orf210	0.426802244122584	1.78909628091874e-05	7.64117004611208e-05
ANXA2	C1orf216	0.542422262458049	1.6322994201356e-08	1.66677291933948e-07
ANXA2	C1orf43	0.269386753572278	0.00865007231263612	0.0181589977979749
ANXA2	C1orf54	0.389739394213801	0.000103254238799566	0.00035813246352866
ANXA2	C1QA	0.391731663534254	9.44562510161992e-05	0.000330992783206433
ANXA2	C1QB	0.420742389732603	2.4171632661343e-05	9.93249660761514e-05
ANXA2	C1QBP	0.284056201450791	0.00552737391362803	0.0121835392262931
ANXA2	C1QC	0.396510958903131	7.61091687004164e-05	0.000273092001068286
ANXA2	C1QTNF1	0.64134029392175	3.31078186451732e-12	1.09621845068548e-10
ANXA2	C1QTNF2	0.337018903431571	0.000895238591014309	0.00244028832070399
ANXA2	C1QTNF5	0.58085533529921	8.39316627671551e-10	1.25304227189209e-08
ANXA2	C1QTNF7	0.473578764572682	1.4296719222597e-06	8.38047534915012e-06
ANXA2	C1QTNF9	-0.2549798325689	0.0131314001742875	0.0262903157550467
ANXA2	C20orf194	0.626778443607371	1.40104992849891e-11	3.72345255832194e-10
ANXA2	C20orf197	0.447550076998109	6.10670123478215e-06	2.98856000672936e-05
ANXA2	C21orf62	0.483112137969515	8.14697463567637e-07	5.15025349920751e-06
ANXA2	C21orf91	0.33254356363453	0.00105768397919757	0.0028240091873053
ANXA2	C22orf34	0.294940766161846	0.00390440362075184	0.00896975711591317
ANXA2	C2CD2	0.420930009211587	2.39495692299689e-05	9.86462376015538e-05
ANXA2	C2CD3	0.352946825906036	0.000484540486611041	0.00141292034062644
ANXA2	C2CD4A	0.421531730128158	2.3250192059064e-05	9.61886811680657e-05
ANXA2	C2CD5	0.469249363384119	1.83546209369565e-06	1.05164325842385e-05
ANXA2	C2CD6	0.421067615177973	2.3787915987969e-05	9.80494113185286e-05
ANXA2	C2orf15	0.382960232850814	0.000139213894950976	0.000466253847803594
ANXA2	C2orf16	-0.311056532120706	0.00227675141693439	0.00555349102611093
ANXA2	C2orf49	0.272334079865437	0.00792051912783423	0.0168068122144664
ANXA2	C2orf68	0.252292090238834	0.0141608415642881	0.0281017986339076
ANXA2	C2orf69	0.452630147594478	4.64269885535651e-06	2.35956819991713e-05
ANXA2	C2orf76	0.260662592210375	0.011166931682017	0.0227545937036327
ANXA2	C3AR1	0.592639575904079	3.12138804763172e-10	5.31218415400598e-09
ANXA2	C3orf14	0.388505643338905	0.000109077741977716	0.000376080278805051
ANXA2	C3orf33	0.48026061188994	9.65661446554433e-07	5.99933322097048e-06
ANXA2	C3orf38	0.486084875762863	6.81265268760287e-07	4.42954880676447e-06
ANXA2	C3orf52	0.44927741147738	5.56603131694125e-06	2.75283259488356e-05
ANXA2	C3orf62	0.374167122209268	0.000203167670055981	0.000651728105463351
ANXA2	C3orf67	0.308501439338059	0.00248497860270349	0.00601170673538046
ANXA2	C3orf70	0.352989037944124	0.000483731969714051	0.0014111779546834
ANXA2	C3orf85	-0.352858267820557	0.000486240731415388	0.00141746626120148
ANXA2	C3P1	-0.565010262276429	2.98728466896679e-09	3.75798538450273e-08
ANXA2	C4BPB	-0.285575027738336	0.0052698384873046	0.0116813200671417
ANXA2	C4orf3	0.229688688091736	0.0259484402949362	0.0478903856974811
ANXA2	C4orf33	0.325526358031481	0.00136694250822263	0.00353632045222886
ANXA2	C4orf46	0.543571468939747	1.50169703570009e-08	1.54997690438901e-07
ANXA2	C4orf50	0.35348576708916	0.000474310279556223	0.00138581530144853
ANXA2	C5AR1	0.500718184439136	2.75465456782158e-07	2.0107145955726e-06
ANXA2	C5orf22	0.376961928605499	0.000180375335073172	0.000586775469883786
ANXA2	C5orf30	0.42872270905361	1.62441239726299e-05	7.01093455605118e-05
ANXA2	C5orf34	0.523409199938669	6.20568428577012e-08	5.36249161042108e-07
ANXA2	C5orf51	0.239917311485409	0.0198543618176053	0.037926291876452
ANXA2	C6orf120	0.258592805128723	0.0118504907259703	0.0239770188985171
ANXA2	C6orf132	0.422473241419626	2.2194114539625e-05	9.24102320476396e-05
ANXA2	C6orf223	0.307165473973251	0.00260053992730598	0.0062595769723362
ANXA2	C6orf47	0.475576763749072	1.27249774518917e-06	7.60127039512378e-06
ANXA2	C6orf62	0.396753768581352	7.52720121235322e-05	0.000270444004266521
ANXA2	C6orf89	0.375586950095566	0.000191275538640558	0.000618424699133546
ANXA2	C7	0.632566426850181	7.96839222981879e-12	2.34093396912612e-10
ANXA2	C7orf31	0.354449978905552	0.000456500531296615	0.00133952663943647
ANXA2	C7orf50	0.57984080584886	9.12248572868126e-10	1.34293966358026e-08
ANXA2	C8orf31	0.30709138268207	0.00260708804113971	0.00627232872247822
ANXA2	C8orf33	0.464276443884372	2.43537386445175e-06	1.3428353006382e-05
ANXA2	C8orf37	0.384156410278491	0.000132126051413471	0.000444966301042513
ANXA2	C8orf76	0.312736099228012	0.00214857822956722	0.00527694044898065
ANXA2	C8orf88	0.374758362177907	0.000198134942777599	0.000638032037687774
ANXA2	C9orf106	0.25435645471976	0.0133641790961883	0.0267110522527163
ANXA2	C9orf16	0.54948326741267	9.72983895053054e-09	1.06218290828289e-07
ANXA2	C9orf43	-0.229736555679755	0.0259165811611656	0.047850386387457
ANXA2	C9orf64	0.254293704170122	0.0133878086395108	0.0267502868304903
ANXA2	C9orf78	0.252734659505918	0.0139866617879099	0.0278056443846638
ANXA2	CA11	0.494052274964236	4.18285677922439e-07	2.8861424097365e-06
ANXA2	CA12	0.516808380595156	9.68191763951636e-08	7.96800416580266e-07
ANXA2	CA14	-0.247882109874864	0.0160018443995984	0.0313643653294854
ANXA2	CA5B	0.402435483137236	5.79649296387954e-05	0.000214508726153159
ANXA2	CA5BP1	0.229280704505867	0.02622133523765	0.0482821961588921
ANXA2	CA9	0.449080228099302	5.62539123116104e-06	2.77671525346239e-05
ANXA2	CAAP1	0.340887679258816	0.000773506456673864	0.00214370263165208
ANXA2	CAB39	0.499476364217233	2.97957515777718e-07	2.15209415193661e-06
ANXA2	CAB39L	0.403175161742616	5.60069238253435e-05	0.000208095082628668
ANXA2	CABIN1	0.332238135117331	0.00106969255834359	0.00285227656919125
ANXA2	CABYR	0.494355585600522	4.10489413788126e-07	2.84016209919267e-06
ANXA2	CACHD1	0.346617742619652	0.000620793192456148	0.00176329968994669
ANXA2	CACNA1A	0.381124566374798	0.00015077874110423	0.000500310143915393
ANXA2	CACNA1C	0.473790669411446	1.41217054344966e-06	8.30213945335994e-06
ANXA2	CACNA1D	0.303275535791125	0.00296504588338606	0.00701245233971492
ANXA2	CACNA1H	-0.331195620374685	0.00111162146767883	0.00295230770999016
ANXA2	CACNA2D1	0.664939321453348	2.69426662177821e-13	1.25430301081159e-11
ANXA2	CACNA2D3	0.418617789955166	2.68243943182435e-05	0.000108777581244049
ANXA2	CACNA2D4	0.271946181333287	0.00801332946531563	0.0169821985341739
ANXA2	CACNB1	0.427667763440879	1.713029239451e-05	7.36331013058791e-05
ANXA2	CACNB3	0.512013884837587	1.32961795802134e-07	1.05616723387562e-06
ANXA2	CACNB4	0.402250906275994	5.84633666462496e-05	0.000215954980073085
ANXA2	CACUL1	0.569801705210695	2.04938475252323e-09	2.73047178349127e-08
ANXA2	CACYBP	0.295001929713971	0.00389663831990587	0.00895396792131371
ANXA2	CADM1	0.341765221237616	0.000748088017887634	0.00208015328144614
ANXA2	CADM3	0.345908658410201	0.000638065195811446	0.00180549684867532
ANXA2	CADPS	0.410980089474017	3.87805029279543e-05	0.000150829771515682
ANXA2	CADPS2	0.4691204470955	1.84907183791036e-06	1.05793060814575e-05
ANXA2	CALCOCO2	0.331176491504516	0.00111240458481255	0.00295399655826678
ANXA2	CALCRL	0.539496805811343	2.0155158628863e-08	2.00403001926727e-07
ANXA2	CALD1	0.411796955989682	3.72972475634558e-05	0.00014554050415417
ANXA2	CALHM2	0.553228786870718	7.35850306421193e-09	8.35587798434705e-08
ANXA2	CALHM5	0.582305349496276	7.44713858062511e-10	1.13116453913886e-08
ANXA2	CALM2	0.61506022592437	4.24037850669812e-11	9.62479578471694e-10
ANXA2	CALML4	0.247064078989122	0.0163651933751324	0.0319952845242164
ANXA2	CALN1	0.335906793766062	0.000933329450123305	0.00252865992664382
ANXA2	CALR	0.491586315386398	4.87094512903668e-07	3.30076035170959e-06
ANXA2	CALU	0.72046532632007	2.70909787860699e-16	3.80126216323422e-14
ANXA2	CAMK2G	0.272026045213318	0.00799414296214627	0.0169504891192502
ANXA2	CAMK4	0.330890906420784	0.00112415596759122	0.00298046901291196
ANXA2	CAMKK1	0.543074617935324	1.55688796718769e-08	1.60014776261087e-07
ANXA2	CAMLG	0.504984322537674	2.09860688236883e-07	1.57709914212474e-06
ANXA2	CAMSAP1	0.583622486310475	6.67715144802661e-10	1.03537128133427e-08
ANXA2	CAMSAP2	0.578695851221226	1.00185365002518e-09	1.46091522440082e-08
ANXA2	CAMTA1	0.235016164573375	0.0226008821005057	0.0424692544808622
ANXA2	CAND1	0.426373536377631	1.8279349813318e-05	7.78881193468307e-05
ANXA2	CANT1	0.509672680424275	1.54965264644425e-07	1.20893391722021e-06
ANXA2	CANX	0.406483532513454	4.79801144656585e-05	0.000181851340527661
ANXA2	CAP1	0.717930991987759	3.84725395285921e-16	5.14634337094134e-14
ANXA2	CAP2	0.623599506492935	1.90069687155459e-11	4.78512957688115e-10
ANXA2	CAPG	0.764690175095106	2.98091972807437e-19	1.32654610084602e-16
ANXA2	CAPN1	0.539509348944146	2.01370290340788e-08	2.00403001926727e-07
ANXA2	CAPN10	0.27587789425694	0.00711550135058969	0.0152567359050633
ANXA2	CAPN2	0.75506088935947	1.48450254949825e-18	4.72802280248925e-16
ANXA2	CAPN3	-0.305452837430588	0.00275574246245397	0.00658094296735246
ANXA2	CAPN6	0.565111632853092	2.96374765302859e-09	3.74010041874331e-08
ANXA2	CAPN7	0.274783233656491	0.00735608634462669	0.0157188362625063
ANXA2	CAPNS1	0.618268665753607	3.14557845437705e-11	7.38199201018427e-10
ANXA2	CAPNS2	0.28179681470149	0.00593115846332139	0.0129723887689714
ANXA2	CAPRIN1	0.602922497726987	1.27377479018336e-10	2.45045936385706e-09
ANXA2	CAPZA1	0.634722339365707	6.43823616183225e-12	1.93388036807132e-10
ANXA2	CAPZA2	0.444420534774343	7.21429890569634e-06	3.45477106307391e-05
ANXA2	CAPZA3	-0.240582306046871	0.0195047591755561	0.0373188703020438
ANXA2	CAPZB	0.303789372610873	0.0029144044750283	0.00690244638709194
ANXA2	CARD11	0.492064595208523	4.72961309188467e-07	3.21924614425311e-06
ANXA2	CARD16	0.544625941621762	1.39069099777881e-08	1.44677095583127e-07
ANXA2	CARD19	0.442102638446149	8.15359402568673e-06	3.83501791198791e-05
ANXA2	CARD6	0.569226421328605	2.14491855148546e-09	2.83145027015716e-08
ANXA2	CARD8	0.341054179822442	0.000768623901226253	0.00213075968197082
ANXA2	CARD8-AS1	0.453249372484013	4.48879711894257e-06	2.29121633659585e-05
ANXA2	CARD9	0.428353272775821	1.65494477539404e-05	7.1319731353697e-05
ANXA2	CARMIL1	0.70350249022509	2.64082717756353e-15	2.5115386485799e-13
ANXA2	CARMIL2	0.404065291363942	5.37323736414054e-05	0.000200546889344271
ANXA2	CARMN	0.315717680514744	0.00193697351707031	0.0048100709925762
ANXA2	CASC1	0.292054068602796	0.00428699294110383	0.00973721002527149
ANXA2	CASC15	0.474423900402736	1.36107090938795e-06	8.04889118681677e-06
ANXA2	CASC19	0.476345258773988	1.2165145662827e-06	7.31257183117509e-06
ANXA2	CASC3	0.321646837215466	0.00157115942148329	0.00398751755528233
ANXA2	CASC4	0.261190213304745	0.0109982908144267	0.0224428663878238
ANXA2	CASD1	0.372758286281046	0.000215639639789457	0.000687231475917322
ANXA2	CASK	0.551204568879399	8.56127643165523e-09	9.52228445682717e-08
ANXA2	CASKIN2	0.342899039307697	0.000716376280574237	0.00200084772685441
ANXA2	CASP1	0.711115067129079	9.69857666910318e-16	1.07514884456108e-13
ANXA2	CASP10	0.455898004410622	3.88314588375701e-06	2.01331581802544e-05
ANXA2	CASP17P	0.445256487952032	6.90125589258041e-06	3.33109693251445e-05
ANXA2	CASP2	0.327147024406346	0.0012890055582324	0.00335894760077052
ANXA2	CASP3	0.423169392506982	2.1442311836076e-05	8.95028056981203e-05
ANXA2	CASP4	0.685779879330091	2.41671215835479e-14	1.59510952162463e-12
ANXA2	CASP7	0.453926469136476	4.32601868627265e-06	2.21772010577569e-05
ANXA2	CASP8	0.55064587293488	8.92501150697814e-09	9.85582586062281e-08
ANXA2	CASP8AP2	0.359843513782349	0.000367700952745815	0.00110266322176727
ANXA2	CASP9	0.295742209463559	0.00380374078562991	0.00876559766436937
ANXA2	CASR	0.480033580152875	9.78755798813048e-07	6.06695554624152e-06
ANXA2	CASS4	0.533264431622758	3.13776102455172e-08	2.9599733982053e-07
ANXA2	CAST	0.426353899462491	1.82973276499661e-05	7.79481697020317e-05
ANXA2	CASTOR2	0.443622173773085	7.52569095970908e-06	3.58081548746888e-05
ANXA2	CASTOR3	0.49114060618298	5.00625030308624e-07	3.37534987672801e-06
ANXA2	CASZ1	0.30497773981809	0.00280024637639914	0.00667382629082417
ANXA2	CATSPERB	0.288278186709005	0.00483774734018595	0.0108372669845742
ANXA2	CAV1	0.429324687418022	1.57578998380836e-05	6.82604188797814e-05
ANXA2	CAV2	0.482718876863599	8.34099607368785e-07	5.25965072968405e-06
ANXA2	CAVIN1	0.652214297605559	1.07110586370319e-12	4.13302676061627e-11
ANXA2	CAVIN2	0.426900021913274	1.78034706681827e-05	7.61352597947751e-05
ANXA2	CAVIN3	0.45773597447715	3.50907874790016e-06	1.83789258879187e-05
ANXA2	CBFB	0.560597236112765	4.20452120743684e-09	5.0577768601451e-08
ANXA2	CBL	0.570336898542046	1.96417865960148e-09	2.63620366587985e-08
ANXA2	CBLB	0.308116985389547	0.00251775098123991	0.00608072622033928
ANXA2	CBLL1	0.296191946825323	0.00374827467926904	0.00865567170440019
ANXA2	CBR1	0.325469752159964	0.0013697403228521	0.0035423860146987
ANXA2	CBR3	0.637635106488655	4.81391583900517e-12	1.49753831487812e-10
ANXA2	CBR3-AS1	0.326777447408148	0.00130641444513942	0.00339857459376668
ANXA2	CBS	-0.509082368125144	1.61036790819174e-07	1.25046563768836e-06
ANXA2	CBWD1	0.233147396465767	0.0237304680840156	0.044313805686903
ANXA2	CBWD2	0.340133611617016	0.000795975664088325	0.00219566286773883
ANXA2	CBX1	0.450307507552792	5.2653997187578e-06	2.63401259927388e-05
ANXA2	CBX2	0.599172629537803	1.77272552201368e-10	3.24837786294106e-09
ANXA2	CBX3	0.372994479165135	0.000213500551914556	0.000681279989530148
ANXA2	CBX4	0.312568257289952	0.00216108758297813	0.00530295002475923
ANXA2	CBX5	0.457771691815613	3.50215782962249e-06	1.83522582531667e-05
ANXA2	CBX6	0.431980289822195	1.37713180981769e-05	6.07166551614853e-05
ANXA2	CBX8	0.358029687523033	0.000395615554110775	0.0011772188244894
ANXA2	CC2D1B	0.335616322050482	0.000943518692469596	0.00255385168816976
ANXA2	CC2D2A	0.464783895801893	2.36657821439737e-06	1.30921951673238e-05
ANXA2	CC2D2B	0.48730202082337	6.32848036480035e-07	4.14023340462077e-06
ANXA2	CCAR1	0.334569288623969	0.000981093496593019	0.00264414251298038
ANXA2	CCAR2	0.51511102387145	1.08386626528975e-07	8.80476785952993e-07
ANXA2	CCBE1	0.554470735686675	6.70243033303942e-09	7.7112537059883e-08
ANXA2	CCDC102A	0.371341429424392	0.000228892426532431	0.000724633407758479
ANXA2	CCDC102B	0.614597737037363	4.42568503334835e-11	9.97768204428479e-10
ANXA2	CCDC107	0.448504580271958	5.80211134158633e-06	2.85201773809235e-05
ANXA2	CCDC112	0.603020130942329	1.26278735583613e-10	2.43398926943823e-09
ANXA2	CCDC113	0.363457183220451	0.00031740975887268	0.000969085029181426
ANXA2	CCDC115	0.412007560447764	3.6923516328933e-05	0.000144334766245868
ANXA2	CCDC124	0.40227050852592	5.84102432978154e-05	0.000215877976012279
ANXA2	CCDC127	0.355843931875324	0.000431836388803562	0.0012731115400152
ANXA2	CCDC136	0.396000084045662	7.78989070306703e-05	0.000278766108359265
ANXA2	CCDC137	0.314241624627669	0.00203925654890339	0.00503602248046111
ANXA2	CCDC14	0.294807600171265	0.00392135815505534	0.00900355319615351
ANXA2	CCDC141	0.551038097463985	8.66814724131329e-09	9.62514523502774e-08
ANXA2	CCDC144CP	0.425848283144202	1.87659698092767e-05	7.9657115342318e-05
ANXA2	CCDC144NL-AS1	0.424869735326656	1.97050659134744e-05	8.30460297319603e-05
ANXA2	CCDC146	0.567154838475881	2.52551962100134e-09	3.25671922849563e-08
ANXA2	CCDC148	0.289138891126703	0.00470694345175387	0.0105796819042726
ANXA2	CCDC149	0.444930970452412	7.02160333498679e-06	3.38105281777082e-05
ANXA2	CCDC150	-0.242717291109874	0.0184178690820883	0.0354115123737162
ANXA2	CCDC151	0.245817772600469	0.0169324720905703	0.0329406682661715
ANXA2	CCDC152	0.263995977399804	0.0101383700910619	0.0208942477277278
ANXA2	CCDC158	-0.336302618633998	0.000919605989778302	0.00249586016297871
ANXA2	CCDC167	0.239264885569265	0.0202025725145297	0.0385217730213854
ANXA2	CCDC168	-0.361125024980635	0.000349083184752193	0.00105249498152558
ANXA2	CCDC17	-0.267020046276426	0.00927802097080495	0.0193055574799545
ANXA2	CCDC170	0.360360710932128	0.000360079905405677	0.00108207328170809
ANXA2	CCDC171	0.412693732858659	3.5729971758128e-05	0.00014024293492309
ANXA2	CCDC174	0.260318865657774	0.0112780064954944	0.022945974481048
ANXA2	CCDC180	0.268125175246445	0.00897998873215607	0.018761294659591
ANXA2	CCDC186	0.425010995057761	1.95668354520995e-05	8.25675191054418e-05
ANXA2	CCDC189	0.388219744807938	0.000110470028649057	0.000380659647062225
ANXA2	CCDC191	0.283673576636259	0.00559398886703098	0.0123181943170519
ANXA2	CCDC198	0.470544055179261	1.70392949327945e-06	9.82734845721536e-06
ANXA2	CCDC22	0.305907615136826	0.00271373830724689	0.00649465161437366
ANXA2	CCDC24	0.294467473254304	0.0039649615834966	0.00909014558647843
ANXA2	CCDC28B	0.460668144390038	2.98183284965686e-06	1.59148751674473e-05
ANXA2	CCDC3	0.697019185688835	6.04708137224326e-15	5.03016440223197e-13
ANXA2	CCDC30	0.24901602665649	0.0155097347940769	0.0305130727172422
ANXA2	CCDC32	0.325164319105425	0.0013849265574366	0.00357699907593639
ANXA2	CCDC34	0.310521689447459	0.00231898979456621	0.00564827994998435
ANXA2	CCDC36	0.328477683029452	0.00122805510763291	0.00322061504831452
ANXA2	CCDC38	-0.254332743577715	0.0133731035730868	0.0267262274097595
ANXA2	CCDC43	0.33337651083824	0.0010255556438993	0.00274993638845911
ANXA2	CCDC47	0.45825907714465	3.40899445708906e-06	1.793901751416e-05
ANXA2	CCDC50	0.290944275439584	0.00444275578067625	0.0100523110892275
ANXA2	CCDC51	0.351780461588279	0.000507376955072453	0.00147202408957906
ANXA2	CCDC6	0.630348942623781	9.9053530952834e-12	2.78757554100285e-10
ANXA2	CCDC65	0.309251675671346	0.00242212872346256	0.00588021933893241
ANXA2	CCDC66	0.307548308921852	0.00256694040540406	0.00618686597410599
ANXA2	CCDC68	0.404171631798498	5.34664737055893e-05	0.00019977742921837
ANXA2	CCDC7	0.263907230540268	0.0101646403069101	0.0209419352868006
ANXA2	CCDC71	0.326593728978748	0.00131514764980643	0.00341952022720824
ANXA2	CCDC71L	0.452024595420242	4.7979989815192e-06	2.42559459723312e-05
ANXA2	CCDC73	-0.405099735477103	5.1197288218124e-05	0.000192489913044355
ANXA2	CCDC74A	0.450187560843516	5.29960256852235e-06	2.64914114442952e-05
ANXA2	CCDC74B	0.322046610033977	0.00154890721302337	0.0039370183974302
ANXA2	CCDC77	0.278286236276458	0.00661050541457517	0.0142792325485468
ANXA2	CCDC8	0.603611655086851	1.19814071140574e-10	2.32952455177869e-09
ANXA2	CCDC80	0.602404490263561	1.33362424660755e-10	2.53882073132642e-09
ANXA2	CCDC85A	0.335035954811165	0.000964181093637085	0.00260345762936726
ANXA2	CCDC86	0.417171206340276	2.87837943276292e-05	0.000115694477801258
ANXA2	CCDC88A	0.590278793271688	3.81761315077226e-10	6.32016566586184e-09
ANXA2	CCDC88B	0.45203882632755	4.79429383665218e-06	2.42494342910073e-05
ANXA2	CCDC88C	0.28589641380401	0.00521673035911076	0.0115763873761953
ANXA2	CCDC89	0.285611157014692	0.0052638443591988	0.0116719015435213
ANXA2	CCDC91	0.476770345676899	1.18655715378193e-06	7.16484860827402e-06
ANXA2	CCDC93	0.432118831415778	1.36744196688511e-05	6.0329206388632e-05
ANXA2	CCDC97	0.36322861868966	0.000320392700954334	0.000976557731224171
ANXA2	CCDC9B	0.323068131390659	0.00149333781608709	0.00381364684737017
ANXA2	CCHCR1	0.357085919038896	0.000410898131754856	0.00121854434136287
ANXA2	CCL14	-0.369996130375399	0.000242167840148143	0.000762091862072223
ANXA2	CCL15	0.275361656191015	0.00722808079732742	0.0154782754747465
ANXA2	CCL19	0.476220659306559	1.22543025488013e-06	7.35514749152549e-06
ANXA2	CCL2	0.645928220032733	2.0679909439744e-12	7.22971905333377e-11
ANXA2	CCL20	0.675271078617284	8.35441077672069e-14	4.64352499265653e-12
ANXA2	CCL21	0.582556290105922	7.29416223181057e-10	1.11213803329239e-08
ANXA2	CCL22	0.543692021689425	1.48859034792947e-08	1.53882356162827e-07
ANXA2	CCL23	-0.301999842001005	0.00309420298272471	0.0072793038865484
ANXA2	CCL28	0.478739612182869	1.0566549841225e-06	6.47185050562206e-06
ANXA2	CCL3	0.397426184598724	7.29981450737493e-05	0.000263010914150616
ANXA2	CCL3L3	0.268452510847187	0.00889334215751834	0.0186132168969026
ANXA2	CCL4	0.378465555921196	0.000169114601432253	0.000553645758194619
ANXA2	CCL4L2	0.346566809025049	0.000622019432433298	0.00176632039509965
ANXA2	CCL5	0.538463028605048	2.17041271643055e-08	2.1253943950795e-07
ANXA2	CCM2L	0.258367096956622	0.011927194292718	0.0241176210302717
ANXA2	CCN1	0.417172543112629	2.87819234410078e-05	0.000115694477801258
ANXA2	CCN2	0.461613774578557	2.82839048441065e-06	1.52353436428724e-05
ANXA2	CCN3	0.380741290545717	0.00015330299028983	0.000507176339681029
ANXA2	CCN4	0.696585659976504	6.38653669657876e-15	5.27349213238077e-13
ANXA2	CCN5	0.380935643575302	0.000152018135229589	0.000503673032262502
ANXA2	CCNA2	0.478239708155769	1.08829294104198e-06	6.63726378784419e-06
ANXA2	CCNB1	0.490614350537234	5.17059604957093e-07	3.4640403918077e-06
ANXA2	CCNB2	0.302196964481668	0.00307392146388137	0.00723922936300232
ANXA2	CCNC	0.241027025491839	0.0192739228504452	0.0369124045045511
ANXA2	CCND1	0.572622842728762	1.63695231311498e-09	2.24354154116476e-08
ANXA2	CCND2	0.630350459294941	9.90388492094057e-12	2.78757554100285e-10
ANXA2	CCND2P1	-0.332312847114111	0.00106674369048696	0.00284516976600038
ANXA2	CCND3	0.624056990231706	1.81946200734843e-11	4.62706022527836e-10
ANXA2	CCNDBP1	0.572575489963004	1.64316676313952e-09	2.25052157695525e-08
ANXA2	CCNE1	0.421963949264815	2.27596713347434e-05	9.45296636993636e-05
ANXA2	CCNE2	0.449773280933704	5.41935053192325e-06	2.69846464968723e-05
ANXA2	CCNF	0.368062794088577	0.000262493111954758	0.000818480853360096
ANXA2	CCNG2	0.646020003109326	2.04844624930086e-12	7.19826164487247e-11
ANXA2	CCNH	0.330150190486222	0.00115516320417486	0.00305167065917814
ANXA2	CCNI	0.319810564151206	0.00167713514355536	0.00423132360812755
ANXA2	CCNJ	0.54366544176616	1.49147073631246e-08	1.54100722575229e-07
ANXA2	CCNJL	0.238292052578069	0.020731518402469	0.0393843890120754
ANXA2	CCNK	0.266847455132147	0.00932534084011328	0.0193939639258782
ANXA2	CCNQ	0.399511783772258	6.63453367278052e-05	0.000241907901407125
ANXA2	CCNT1	0.432202743591126	1.361604139836e-05	6.01220176763887e-05
ANXA2	CCNT2	0.26254833391664	0.0105743999122195	0.0216992569276626
ANXA2	CCNT2-AS1	0.387762606582228	0.000112730529881934	0.000387384497701832
ANXA2	CCNY	0.366055547080876	0.000285250378230832	0.00088163105964289
ANXA2	CCNYL1	0.289742498348343	0.0046170993638605	0.0104045483755459
ANXA2	CCPG1	0.285735578305685	0.00524324822129414	0.0116326598363851
ANXA2	CCR1	0.486277723823708	6.73366713815725e-07	4.38103213771482e-06
ANXA2	CCR2	0.599105006207353	1.78325382916886e-10	3.26171267842052e-09
ANXA2	CCR4	0.529606617687929	4.05178930447032e-08	3.71908290915814e-07
ANXA2	CCR5	0.610644699478867	6.36105614244479e-11	1.36070993068395e-09
ANXA2	CCR7	0.539116370513026	2.07124947116762e-08	2.050301955549e-07
ANXA2	CCRL2	0.406769687226792	4.7338804968362e-05	0.000179726229269666
ANXA2	CCS	-0.481642859915848	8.89447906976807e-07	5.58234978213626e-06
ANXA2	CCSAP	0.457897527317652	3.47787720376195e-06	1.82440800244402e-05
ANXA2	CCSER1	0.466694276020481	2.12369119676999e-06	1.19294131755851e-05
ANXA2	CCSER2	0.415033837647465	3.19250145793283e-05	0.000126696087328762
ANXA2	CCT2	0.597966122642263	1.96985472957027e-10	3.53850807062019e-09
ANXA2	CCT3	0.52739887967124	4.72091617937273e-08	4.22639032915897e-07
ANXA2	CCT4	0.53919151540653	2.0601254740904e-08	2.04213154196056e-07
ANXA2	CCT4P2	0.23026046090287	0.0255700556337178	0.0472912864126231
ANXA2	CCT5	0.526064069371952	5.17524234795524e-08	4.58460210647779e-07
ANXA2	CCT6A	0.713581426317461	6.96222441785671e-16	8.31529958001755e-14
ANXA2	CCT7	0.513171797296467	1.23210844345819e-07	9.86916403911722e-07
ANXA2	CCT8	0.531849851873499	3.46507868784484e-08	3.23380483123752e-07
ANXA2	CCT8P1	-0.250728999794743	0.0147911714934718	0.0292514149434765
ANXA2	CCZ1	0.27276580951372	0.00781833616142063	0.0166093081078777
ANXA2	CD101	0.550512225151058	9.01418634655295e-09	9.94765369786567e-08
ANXA2	CD109	0.715729093715964	5.20180663817086e-16	6.48287268291294e-14
ANXA2	CD151	0.611770689140074	5.73951280320729e-11	1.25177526517776e-09
ANXA2	CD163	0.28994811454793	0.00458684498556434	0.0103456659886858
ANXA2	CD163L1	0.500287220404794	2.83081913224738e-07	2.05699412650729e-06
ANXA2	CD164	0.309055100944345	0.00243845659515218	0.00591341933547602
ANXA2	CD180	0.508335235693321	1.69045937211522e-07	1.30508146600584e-06
ANXA2	CD19	0.467759658420459	1.99866696895309e-06	1.13382111201707e-05
ANXA2	CD1C	0.310213788779424	0.0023436246601492	0.00570274421609189
ANXA2	CD1D	0.265911626594239	0.00958562534755127	0.0198632213775293
ANXA2	CD1E	0.611864246412742	5.69058387697593e-11	1.24293536273139e-09
ANXA2	CD2	0.636210968752882	5.55139031440033e-12	1.70074067642413e-10
ANXA2	CD200	0.452912057791129	4.57202677632228e-06	2.32895956503952e-05
ANXA2	CD200R1	0.338284757992562	0.000853609938557519	0.00233920833340025
ANXA2	CD207	0.527803870392394	4.59076411433501e-08	4.13622280889681e-07
ANXA2	CD209	0.308412949567728	0.00249248762594841	0.00602769244481799
ANXA2	CD22	0.426043921503048	1.85833199290926e-05	7.89820619312103e-05
ANXA2	CD226	0.48595617883949	6.86585116251079e-07	4.45980264084749e-06
ANXA2	CD24	0.764437175102418	3.11237904933883e-19	1.32654610084602e-16
ANXA2	CD244	0.299979883565177	0.00330905301800481	0.00774299111443342
ANXA2	CD247	0.42270232738736	2.1944033283162e-05	9.14448655922421e-05
ANXA2	CD248	0.472286924533237	1.54088307813496e-06	8.96688484999362e-06
ANXA2	CD27	0.495665086575917	3.78385171721176e-07	2.64540016396704e-06
ANXA2	CD276	0.320331776670298	0.00164641598909249	0.00416219438341197
ANXA2	CD28	0.42205796886963	2.26542600223786e-05	9.41113307140842e-05
[truncated: 8,955 more rows]
