# Supplementary material for: The p-STAT3/ANXA2 axis promotes caspase-1-mediated hepatocyte pyroptosis in non-alcoholic steatohepatitis
Source: J Transl Med. 2022 Nov 2;20:497. doi: 10.1186/s12967-022-03692-1 (PMC9632054; doi:10.1186/s12967-022-03692-1)
Supplement: Supplementary file 5 — Supplementary Material 5 [file 12967_2022_3692_MOESM5_ESM.xlsx]

## Sheet: Sheet1
Matrix ID	Name	Score	Relative score	Sequence ID	Start	End	Strand	Predicted sequence
MA0099.2	MA0099.2.FOS::JUN	10.664	1	mm39_knownGene_ENSMUST00000034756.15	969	975	-	tgactca
MA0151.1	MA0151.1.Arid3a	9.84424	1	mm39_knownGene_ENSMUST00000034756.15	133	138	-	attaaa
MA0151.1	MA0151.1.Arid3a	9.84424	1	mm39_knownGene_ENSMUST00000034756.15	318	323	-	attaaa
MA0132.1	MA0132.1.Pdx1	9.56986	1	mm39_knownGene_ENSMUST00000034756.15	461	466	-	ctaatt
MA0489.2	MA0489.2.Jun	15.0958	0.996232	mm39_knownGene_ENSMUST00000034756.15	966	977	-	ggtgactcatcc
MA1153.1	MA1153.1.Smad4	12.6567	0.988062	mm39_knownGene_ENSMUST00000034756.15	194	201	-	tgtctgga
MA1988.1	MA1988.1.Atf3	14.1213	0.987393	mm39_knownGene_ENSMUST00000034756.15	967	977	-	ggtgactcatc
MA0633.2	MA0633.2.Twist2	12.1152	0.986339	mm39_knownGene_ENSMUST00000034756.15	631	640	-	accagctgga
MA0633.2	MA0633.2.Twist2	12.1057	0.986185	mm39_knownGene_ENSMUST00000034756.15	631	640	+	tccagctggt
MA1997.1	MA1997.1.Olig2	12.2168	0.983956	mm39_knownGene_ENSMUST00000034756.15	631	640	+	tccagctggt
MA1997.1	MA1997.1.Olig2	12.2168	0.983956	mm39_knownGene_ENSMUST00000034756.15	631	640	-	accagctgga
MA0518.1	MA0518.1.Stat4	16.8161	0.982612	mm39_knownGene_ENSMUST00000034756.15	365	378	-	tttccaggaaacaa
MA0144.1	MA0144.1.Stat3	15.9592	0.981318	mm39_knownGene_ENSMUST00000034756.15	368	377	-	ttccaggaaa
MA1993.1	MA1993.1.Neurod2	12.1617	0.980681	mm39_knownGene_ENSMUST00000034756.15	631	640	+	tccagctggt
MA1993.1	MA1993.1.Neurod2	12.1617	0.980681	mm39_knownGene_ENSMUST00000034756.15	631	640	-	accagctgga
MA0067.1	MA0067.1.Pax2	8.53336	0.979091	mm39_knownGene_ENSMUST00000034756.15	924	931	+	tgtcacgt
MA1628.1	MA1628.1.Zic1::Zic2	13.9609	0.977793	mm39_knownGene_ENSMUST00000034756.15	976	986	+	cccagcagggt
MA1684.1	MA1684.1.Foxn1	8.89716	0.975417	mm39_knownGene_ENSMUST00000034756.15	764	769	+	agaagc
MA0092.1	MA0092.1.Hand1::Tcf3	11.9275	0.975	mm39_knownGene_ENSMUST00000034756.15	175	184	-	cgtctggaat
MA0519.1	MA0519.1.Stat5a::Stat5b	14.6237	0.97249	mm39_knownGene_ENSMUST00000034756.15	369	379	-	ttttccaggaa
MA0709.1	MA0709.1.Msx3	10.8178	0.971591	mm39_knownGene_ENSMUST00000034756.15	459	466	+	acaattag
MA0151.1	MA0151.1.Arid3a	9.01498	0.967648	mm39_knownGene_ENSMUST00000034756.15	567	572	-	atcaaa
MA0880.1	MA0880.1.Dlx3	9.39812	0.966222	mm39_knownGene_ENSMUST00000034756.15	459	466	+	acaattag
MA0881.1	MA0881.1.Dlx4	9.55904	0.965657	mm39_knownGene_ENSMUST00000034756.15	459	466	+	acaattag
MA0633.2	MA0633.2.Twist2	10.8257	0.965439	mm39_knownGene_ENSMUST00000034756.15	805	814	+	agcagctgaa
MA0633.2	MA0633.2.Twist2	10.8162	0.965285	mm39_knownGene_ENSMUST00000034756.15	805	814	-	ttcagctgct
MA0739.1	MA0739.1.Hic1	12.0048	0.963098	mm39_knownGene_ENSMUST00000034756.15	688	696	+	gtgccaacg
MA0519.1	MA0519.1.Stat5a::Stat5b	13.8501	0.963036	mm39_knownGene_ENSMUST00000034756.15	367	377	+	gtttcctggaa
MA1624.1	MA1624.1.Stat5a	15.051	0.962235	mm39_knownGene_ENSMUST00000034756.15	367	378	-	tttccaggaaac
MA1153.1	MA1153.1.Smad4	11.4658	0.962194	mm39_knownGene_ENSMUST00000034756.15	177	184	-	cgtctgga
MA0720.1	MA0720.1.Shox2	10.0177	0.961008	mm39_knownGene_ENSMUST00000034756.15	459	466	+	acaattag
MA1997.1	MA1997.1.Olig2	10.7349	0.96066	mm39_knownGene_ENSMUST00000034756.15	805	814	+	agcagctgaa
MA1997.1	MA1997.1.Olig2	10.7349	0.96066	mm39_knownGene_ENSMUST00000034756.15	805	814	-	ttcagctgct
MA0144.1	MA0144.1.Stat3	14.6186	0.956702	mm39_knownGene_ENSMUST00000034756.15	369	378	+	ttcctggaaa
MA0500.1	MA0500.1.Myog	12.1423	0.956701	mm39_knownGene_ENSMUST00000034756.15	805	815	+	agcagctgaaa
MA0075.2	MA0075.2.Prrx2	9.17918	0.952967	mm39_knownGene_ENSMUST00000034756.15	459	466	+	acaattag
